# Supplementary material for: From physical activity patterns to cognitive status: development and validation of novel digital biomarkers for cognitive assessment in older adults
Source: Int J Behav Nutr Phys Act. 2025 Jan 20;22:11. doi: 10.1186/s12966-025-01706-x (PMC11748278; doi:10.1186/s12966-025-01706-x)
Supplement: Supplementary file 7 — Supplementary Material 7: Supplementary table 1. Machine learning parameter settings based on GridSearchCV [file 12966_2025_1706_MOESM7_ESM.xlsx]

## Sheet: Sheet1
Machine learning algorithm		Classifier API	Parameter selection for GridsearchCV
K-Nearest Neighbor	KNN	"KNN": KNeighborsClassifier()	"KNN": {'classifier__n_neighbors': [3, 5, 7, 9]}
Random Forest	RF	"SVM": SVC(probability=True)	"SVM": {'classifier__C': [0.1, 0.05,0.5,1,10], 'classifier__gamma': ['scale','auto']}
Support Vector Machine	SVM	"Random Forest": RandomForestClassifier()	"Random Forest": {'classifier__n_estimators': [1,10,20,30, 50], 'classifier__max_depth': [None, 10,20,30,50]}
Decision Tree	DT	"Decision Tree": DecisionTreeClassifier()	"Decision Tree": {'classifier__max_depth': [None, 10, 30]}
Gradiant boosting tree	GBDT	"GBDT": GradientBoostingClassifier()	"GBDT": {'classifier__n_estimators': [1,10,20,50], 'classifier__learning_rate': [0.01, 0.1]}
