# Supplementary material for: From physical activity patterns to cognitive status: development and validation of novel digital biomarkers for cognitive assessment in older adults
Source: Int J Behav Nutr Phys Act. 2025 Jan 20;22:11. doi: 10.1186/s12966-025-01706-x (PMC11748278; doi:10.1186/s12966-025-01706-x)
Supplement: Supplementary file 8 — Supplementary Material 8: Supplementary table 2. Feature contribution rankings in the NHATS dataset based on Recursive Feature Elimination [file 12966_2025_1706_MOESM8_ESM.csv]

Feature	Ranking	Feature	Ranking	Feature	Ranking
PA_value__change_quantiles__f_agg_"mean"__isabs_False__qh_0.6__ql_0.0	1	value__ratio_beyond_r_sigma__r_7	260	value__partial_autocorrelation__lag_4	519
value__change_quantiles__f_agg_"var"__isabs_True__qh_1.0__ql_0.6	2	value__fft_coefficient__attr_"abs"__coeff_47	261	value__fft_coefficient__attr_"imag"__coeff_20	520
value__fft_coefficient__attr_"real"__coeff_15	3	value__fft_coefficient__attr_"angle"__coeff_90	262	value__fft_coefficient__attr_"angle"__coeff_20	521
value__fft_coefficient__attr_"real"__coeff_17	4	value__fft_coefficient__attr_"imag"__coeff_13	263	value__fft_coefficient__attr_"real"__coeff_70	522
value__fft_coefficient__attr_"real"__coeff_89	5	value__fft_coefficient__attr_"angle"__coeff_13	264	value__partial_autocorrelation__lag_7	523
value__fft_coefficient__attr_"real"__coeff_98	6	value__fft_coefficient__attr_"abs"__coeff_18	265	value__fft_coefficient__attr_"angle"__coeff_96	524
value__fft_coefficient__attr_"imag"__coeff_22	7	value__fft_coefficient__attr_"real"__coeff_99	266	value__approximate_entropy__m_2__r_0.5	525
value__fft_coefficient__attr_"imag"__coeff_42	8	value__fft_coefficient__attr_"imag"__coeff_90	267	value__lempel_ziv_complexity__bins_5	526
value__fft_coefficient__attr_"abs"__coeff_21	9	value__fft_coefficient__attr_"imag"__coeff_17	268	value__change_quantiles__f_agg_"mean"__isabs_True__qh_1.0__ql_0.2	527
value__fft_coefficient__attr_"abs"__coeff_39	10	value__fft_coefficient__attr_"abs"__coeff_70	269	value__partial_autocorrelation__lag_6	528
value__fft_coefficient__attr_"abs"__coeff_83	11	value__fft_coefficient__attr_"angle"__coeff_51	270	value__fft_coefficient__attr_"imag"__coeff_72	529
value__fft_coefficient__attr_"angle"__coeff_22	12	value__fft_coefficient__attr_"real"__coeff_75	271	value__mean_abs_change	530
value__fft_coefficient__attr_"abs"__coeff_2	13	value__fft_coefficient__attr_"abs"__coeff_38	272	value__cwt_coefficients__coeff_13__w_2__widths_(2, 5, 10, 20)	531
value__cwt_coefficients__coeff_8__w_2__widths_(2, 5, 10, 20)	14	value__fft_coefficient__attr_"real"__coeff_2	273	value__fft_coefficient__attr_"real"__coeff_33	532
value__energy_ratio_by_chunks__num_segments_10__segment_focus_5	15	value__fft_coefficient__attr_"imag"__coeff_44	274	value__fft_coefficient__attr_"imag"__coeff_59	533
value__fft_coefficient__attr_"real"__coeff_73	16	value__fft_coefficient__attr_"angle"__coeff_3	275	value__fft_coefficient__attr_"imag"__coeff_66	534
value__fft_coefficient__attr_"imag"__coeff_64	17	value__fft_coefficient__attr_"real"__coeff_54	276	value__change_quantiles__f_agg_"mean"__isabs_True__qh_1.0__ql_0.0	535
value__fft_coefficient__attr_"abs"__coeff_43	18	value__change_quantiles__f_agg_"mean"__isabs_False__qh_1.0__ql_0.4	277	value__agg_linear_trend__attr_"rvalue"__chunk_len_5__f_agg_"max"	536
value__fft_coefficient__attr_"abs"__coeff_53	19	value__fft_coefficient__attr_"abs"__coeff_9	278	value__fft_coefficient__attr_"real"__coeff_18	537
value__change_quantiles__f_agg_"mean"__isabs_False__qh_0.6__ql_0.2	20	value__fft_coefficient__attr_"angle"__coeff_10	279	value__time_reversal_asymmetry_statistic__lag_1	538
value__fft_coefficient__attr_"abs"__coeff_23	21	value__variance_larger_than_standard_deviation	280	value__quantile__q_0.7	539
value__fft_coefficient__attr_"abs"__coeff_11	22	value__fft_coefficient__attr_"angle"__coeff_67	281	value__agg_linear_trend__attr_"slope"__chunk_len_50__f_agg_"mean"	540
value__spkt_welch_density__coeff_8	23	value__fourier_entropy__bins_5	282	value__cwt_coefficients__coeff_5__w_10__widths_(2, 5, 10, 20)	541
value__fft_coefficient__attr_"imag"__coeff_55	24	value__fft_coefficient__attr_"real"__coeff_28	283	value__absolute_sum_of_changes	542
value__change_quantiles__f_agg_"var"__isabs_False__qh_1.0__ql_0.6	25	value__fft_coefficient__attr_"real"__coeff_63	284	value__change_quantiles__f_agg_"var"__isabs_True__qh_0.8__ql_0.6	543
value__fft_coefficient__attr_"abs"__coeff_60	26	value__fft_coefficient__attr_"imag"__coeff_41	285	value__number_cwt_peaks__n_1	544
value__fft_coefficient__attr_"imag"__coeff_51	27	value__number_peaks__n_50	286	value__fft_coefficient__attr_"abs"__coeff_67	545
value__fft_coefficient__attr_"imag"__coeff_68	28	value__energy_ratio_by_chunks__num_segments_10__segment_focus_6	287	value__agg_linear_trend__attr_"rvalue"__chunk_len_10__f_agg_"var"	546
value__fft_coefficient__attr_"imag"__coeff_60	29	value__agg_linear_trend__attr_"slope"__chunk_len_5__f_agg_"min"	288	value__fft_coefficient__attr_"abs"__coeff_65	547
value__fft_coefficient__attr_"real"__coeff_35	30	value__quantile__q_0.6	289	value__agg_linear_trend__attr_"stderr"__chunk_len_10__f_agg_"min"	548
value__energy_ratio_by_chunks__num_segments_10__segment_focus_1	31	value__fft_coefficient__attr_"imag"__coeff_10	290	value__agg_linear_trend__attr_"intercept"__chunk_len_50__f_agg_"max"	549
value__fft_coefficient__attr_"imag"__coeff_34	32	value__fft_coefficient__attr_"real"__coeff_69	291	value__change_quantiles__f_agg_"var"__isabs_False__qh_0.8__ql_0.4	550
value__fft_coefficient__attr_"abs"__coeff_59	33	value__agg_linear_trend__attr_"intercept"__chunk_len_50__f_agg_"var"	292	value__cwt_coefficients__coeff_8__w_20__widths_(2, 5, 10, 20)	551
value__fft_coefficient__attr_"real"__coeff_13	34	value__quantile__q_0.8	293	value__cwt_coefficients__coeff_9__w_5__widths_(2, 5, 10, 20)	552
value__agg_linear_trend__attr_"intercept"__chunk_len_5__f_agg_"min"	35	value__cwt_coefficients__coeff_7__w_2__widths_(2, 5, 10, 20)	294	value__cwt_coefficients__coeff_9__w_2__widths_(2, 5, 10, 20)	553
value__index_mass_quantile__q_0.2	36	value__agg_linear_trend__attr_"intercept"__chunk_len_5__f_agg_"var"	295	value__fft_coefficient__attr_"angle"__coeff_77	554
value__fft_coefficient__attr_"abs"__coeff_4	37	value__fft_coefficient__attr_"real"__coeff_29	296	value__binned_entropy__max_bins_10	555
value__fft_coefficient__attr_"abs"__coeff_24	38	value__fft_coefficient__attr_"abs"__coeff_90	297	value__fft_coefficient__attr_"imag"__coeff_1	556
value__fft_coefficient__attr_"angle"__coeff_85	39	value__fft_coefficient__attr_"imag"__coeff_28	298	value__augmented_dickey_fuller__attr_"pvalue"__autolag_"AIC"	557
value__fft_coefficient__attr_"abs"__coeff_51	40	value__fft_coefficient__attr_"real"__coeff_23	299	value__autocorrelation__lag_1	558
value__fft_coefficient__attr_"abs"__coeff_84	41	value__fft_coefficient__attr_"real"__coeff_94	300	value__change_quantiles__f_agg_"var"__isabs_False__qh_0.8__ql_0.6	559
value__fft_coefficient__attr_"angle"__coeff_91	42	value__fft_coefficient__attr_"imag"__coeff_76	301	value__c3__lag_3	560
value__fft_coefficient__attr_"real"__coeff_56	43	value__fft_coefficient__attr_"real"__coeff_62	302	value__partial_autocorrelation__lag_3	561
value__fft_coefficient__attr_"imag"__coeff_74	44	value__cwt_coefficients__coeff_3__w_10__widths_(2, 5, 10, 20)	303	value__first_location_of_minimum	562
value__fft_coefficient__attr_"angle"__coeff_74	45	value__fft_coefficient__attr_"imag"__coeff_29	304	value__fft_coefficient__attr_"angle"__coeff_33	563
value__fft_coefficient__attr_"abs"__coeff_68	46	value__fft_coefficient__attr_"imag"__coeff_39	305	value__quantile__q_0.3	564
value__fft_coefficient__attr_"imag"__coeff_31	47	value__fft_coefficient__attr_"real"__coeff_61	306	value__fft_coefficient__attr_"imag"__coeff_82	565
value__fft_coefficient__attr_"real"__coeff_78	48	value__first_location_of_maximum	307	value__agg_linear_trend__attr_"rvalue"__chunk_len_5__f_agg_"min"	566
value__fft_coefficient__attr_"real"__coeff_76	49	value__fft_coefficient__attr_"abs"__coeff_44	308	value__fft_coefficient__attr_"abs"__coeff_25	567
value__fft_coefficient__attr_"abs"__coeff_76	50	value__fft_coefficient__attr_"abs"__coeff_54	309	value__fft_coefficient__attr_"imag"__coeff_18	568
value__fft_coefficient__attr_"imag"__coeff_26	51	value__agg_linear_trend__attr_"stderr"__chunk_len_10__f_agg_"var"	310	value__fft_coefficient__attr_"angle"__coeff_76	569
value__fft_coefficient__attr_"imag"__coeff_86	52	value__fft_coefficient__attr_"imag"__coeff_93	311	value__change_quantiles__f_agg_"var"__isabs_True__qh_0.6__ql_0.2	570
value__mean_second_derivative_central	53	value__cwt_coefficients__coeff_5__w_2__widths_(2, 5, 10, 20)	312	value__autocorrelation__lag_7	571
value__fft_coefficient__attr_"imag"__coeff_67	54	value__fft_coefficient__attr_"abs"__coeff_22	313	value__fft_coefficient__attr_"abs"__coeff_35	572
value__fft_coefficient__attr_"abs"__coeff_37	55	value__fft_coefficient__attr_"abs"__coeff_26	314	value__cwt_coefficients__coeff_2__w_2__widths_(2, 5, 10, 20)	573
value__longest_strike_below_mean	56	value__longest_strike_above_mean	315	value__change_quantiles__f_agg_"mean"__isabs_False__qh_0.8__ql_0.6	574
value__fft_coefficient__attr_"angle"__coeff_29	57	value__fft_coefficient__attr_"abs"__coeff_62	316	value__fft_coefficient__attr_"angle"__coeff_45	575
value__fft_coefficient__attr_"imag"__coeff_98	58	value__fft_coefficient__attr_"angle"__coeff_41	317	value__fft_coefficient__attr_"abs"__coeff_66	576
value__fft_coefficient__attr_"real"__coeff_22	59	value__cwt_coefficients__coeff_14__w_20__widths_(2, 5, 10, 20)	318	value__partial_autocorrelation__lag_1	577
value__fft_coefficient__attr_"abs"__coeff_71	60	value__fft_coefficient__attr_"abs"__coeff_88	319	value__fft_aggregated__aggtype_"skew"	578
value__fft_coefficient__attr_"real"__coeff_48	61	value__fft_coefficient__attr_"angle"__coeff_86	320	value__change_quantiles__f_agg_"var"__isabs_True__qh_0.6__ql_0.0	579
value__fft_coefficient__attr_"abs"__coeff_1	62	value__energy_ratio_by_chunks__num_segments_10__segment_focus_3	321	value__fft_coefficient__attr_"real"__coeff_8	580
value__fft_coefficient__attr_"real"__coeff_79	63	value__agg_autocorrelation__f_agg_"median"__maxlag_40	322	value__lempel_ziv_complexity__bins_10	581
value__sum_of_reoccurring_values	64	value__fft_coefficient__attr_"abs"__coeff_81	323	value__fft_coefficient__attr_"imag"__coeff_96	582
value__number_peaks__n_3	65	value__fft_aggregated__aggtype_"variance"	324	value__fft_coefficient__attr_"abs"__coeff_3	583
value__change_quantiles__f_agg_"mean"__isabs_True__qh_1.0__ql_0.6	66	value__fft_coefficient__attr_"imag"__coeff_61	325	value__index_mass_quantile__q_0.9	584
value__fft_coefficient__attr_"abs"__coeff_7	67	value__fft_coefficient__attr_"abs"__coeff_57	326	value__fft_coefficient__attr_"angle"__coeff_32	585
value__fft_coefficient__attr_"angle"__coeff_69	68	value__change_quantiles__f_agg_"mean"__isabs_True__qh_0.8__ql_0.4	327	value__cwt_coefficients__coeff_3__w_20__widths_(2, 5, 10, 20)	586
value__fft_coefficient__attr_"abs"__coeff_31	69	value__fft_coefficient__attr_"real"__coeff_36	328	value__ar_coefficient__coeff_7__k_10	587
value__fft_coefficient__attr_"angle"__coeff_54	70	value__fft_coefficient__attr_"imag"__coeff_62	329	value__fft_coefficient__attr_"abs"__coeff_97	588
value__fft_coefficient__attr_"real"__coeff_55	71	value__fft_coefficient__attr_"angle"__coeff_62	330	value__c3__lag_1	589
value__fft_coefficient__attr_"angle"__coeff_56	72	value__cwt_coefficients__coeff_10__w_2__widths_(2, 5, 10, 20)	331	value__c3__lag_2	590
value__fft_coefficient__attr_"angle"__coeff_8	73	value__cwt_coefficients__coeff_14__w_2__widths_(2, 5, 10, 20)	332	value__autocorrelation__lag_9	591
value__fft_coefficient__attr_"abs"__coeff_45	74	value__agg_linear_trend__attr_"stderr"__chunk_len_5__f_agg_"var"	333	value__fft_coefficient__attr_"angle"__coeff_46	592
value__fft_coefficient__attr_"real"__coeff_97	75	value__number_cwt_peaks__n_5	334	value__last_location_of_minimum	593
value__fft_coefficient__attr_"real"__coeff_21	76	value__fft_coefficient__attr_"abs"__coeff_32	335	value__index_mass_quantile__q_0.1	594
value__fft_coefficient__attr_"angle"__coeff_59	77	value__ar_coefficient__coeff_8__k_10	336	value__fft_coefficient__attr_"real"__coeff_10	595
value__fft_coefficient__attr_"abs"__coeff_64	78	value__permutation_entropy__dimension_6__tau_1	337	value__fft_coefficient__attr_"abs"__coeff_85	596
value__fft_coefficient__attr_"abs"__coeff_95	79	value__count_above_mean	338	value__fft_coefficient__attr_"imag"__coeff_53	597
value__fft_coefficient__attr_"abs"__coeff_41	80	value__permutation_entropy__dimension_4__tau_1	339	value__agg_linear_trend__attr_"intercept"__chunk_len_5__f_agg_"max"	598
value__fft_coefficient__attr_"angle"__coeff_83	81	value__percentage_of_reoccurring_datapoints_to_all_datapoints	340	value__fft_coefficient__attr_"real"__coeff_87	599
value__fft_coefficient__attr_"real"__coeff_16	82	value__agg_linear_trend__attr_"stderr"__chunk_len_5__f_agg_"mean"	341	value__cwt_coefficients__coeff_7__w_20__widths_(2, 5, 10, 20)	600
value__fft_coefficient__attr_"real"__coeff_38	83	value__variation_coefficient	342	value__quantile__q_0.4	601
value__fft_coefficient__attr_"abs"__coeff_13	84	value__count_below_mean	343	value__fft_coefficient__attr_"angle"__coeff_71	602
value__fft_coefficient__attr_"abs"__coeff_33	85	value__permutation_entropy__dimension_3__tau_1	344	value__cwt_coefficients__coeff_12__w_5__widths_(2, 5, 10, 20)	603
value__ratio_beyond_r_sigma__r_0.5	86	value__fft_coefficient__attr_"imag"__coeff_21	345	value__partial_autocorrelation__lag_5	604
value__change_quantiles__f_agg_"mean"__isabs_False__qh_0.6__ql_0.4	87	value__agg_linear_trend__attr_"rvalue"__chunk_len_50__f_agg_"mean"	346	value__cwt_coefficients__coeff_6__w_10__widths_(2, 5, 10, 20)	605
value__fft_coefficient__attr_"imag"__coeff_57	88	value__fft_coefficient__attr_"abs"__coeff_75	347	value__maximum	606
value__fft_coefficient__attr_"real"__coeff_11	89	value__cwt_coefficients__coeff_0__w_20__widths_(2, 5, 10, 20)	348	value__fft_coefficient__attr_"angle"__coeff_14	607
value__change_quantiles__f_agg_"var"__isabs_True__qh_1.0__ql_0.4	90	value__cwt_coefficients__coeff_13__w_20__widths_(2, 5, 10, 20)	349	value__fft_coefficient__attr_"real"__coeff_47	608
value__index_mass_quantile__q_0.3	91	value__fft_coefficient__attr_"imag"__coeff_85	350	value__fft_coefficient__attr_"imag"__coeff_48	609
value__symmetry_looking__r_0.05	92	value__fft_coefficient__attr_"angle"__coeff_26	351	value__fft_coefficient__attr_"angle"__coeff_24	610
value__fft_coefficient__attr_"imag"__coeff_11	93	value__fft_coefficient__attr_"real"__coeff_1	352	value__cwt_coefficients__coeff_8__w_5__widths_(2, 5, 10, 20)	611
value__index_mass_quantile__q_0.6	94	value__fft_coefficient__attr_"real"__coeff_68	353	value__absolute_maximum	612
value__energy_ratio_by_chunks__num_segments_10__segment_focus_7	95	value__permutation_entropy__dimension_5__tau_1	354	value__variance	613
value__fft_coefficient__attr_"real"__coeff_65	96	value__fft_coefficient__attr_"imag"__coeff_92	355	value__fft_coefficient__attr_"angle"__coeff_39	614
value__fft_coefficient__attr_"angle"__coeff_92	97	value__ar_coefficient__coeff_0__k_10	356	value__fft_coefficient__attr_"imag"__coeff_73	615
value__energy_ratio_by_chunks__num_segments_10__segment_focus_0	98	value__fft_coefficient__attr_"real"__coeff_26	357	value__cwt_coefficients__coeff_7__w_10__widths_(2, 5, 10, 20)	616
value__fft_coefficient__attr_"abs"__coeff_58	99	value__fft_coefficient__attr_"imag"__coeff_87	358	value__fft_coefficient__attr_"angle"__coeff_68	617
value__agg_linear_trend__attr_"intercept"__chunk_len_10__f_agg_"min"	100	value__fft_coefficient__attr_"angle"__coeff_87	359	value__ar_coefficient__coeff_4__k_10	618
value__change_quantiles__f_agg_"mean"__isabs_False__qh_1.0__ql_0.6	101	value__ar_coefficient__coeff_1__k_10	360	value__fft_coefficient__attr_"imag"__coeff_33	619
value__fft_coefficient__attr_"real"__coeff_41	102	value__fft_coefficient__attr_"abs"__coeff_8	361	value__abs_energy	620
value__fft_coefficient__attr_"abs"__coeff_86	103	value__fft_coefficient__attr_"imag"__coeff_19	362	value__fft_coefficient__attr_"real"__coeff_12	621
value__fft_coefficient__attr_"real"__coeff_58	104	value__kurtosis	363	value__energy_ratio_by_chunks__num_segments_10__segment_focus_9	622
value__cwt_coefficients__coeff_1__w_10__widths_(2, 5, 10, 20)	105	value__fft_coefficient__attr_"real"__coeff_77	364	value__agg_linear_trend__attr_"stderr"__chunk_len_5__f_agg_"min"	623
value__fft_coefficient__attr_"abs"__coeff_96	106	value__agg_linear_trend__attr_"slope"__chunk_len_5__f_agg_"var"	365	value__change_quantiles__f_agg_"mean"__isabs_True__qh_1.0__ql_0.8	624
value__fft_coefficient__attr_"imag"__coeff_88	107	value__fft_coefficient__attr_"abs"__coeff_69	366	value__cwt_coefficients__coeff_2__w_5__widths_(2, 5, 10, 20)	625
value__fft_coefficient__attr_"angle"__coeff_6	108	value__fft_coefficient__attr_"real"__coeff_57	367	value__cwt_coefficients__coeff_3__w_2__widths_(2, 5, 10, 20)	626
value__fft_coefficient__attr_"real"__coeff_80	109	value__range_count__max_1__min_-1	368	value__cwt_coefficients__coeff_6__w_2__widths_(2, 5, 10, 20)	627
value__fft_coefficient__attr_"imag"__coeff_14	110	value__agg_linear_trend__attr_"stderr"__chunk_len_50__f_agg_"min"	369	value__fft_coefficient__attr_"imag"__coeff_15	628
value__sum_of_reoccurring_data_points	111	value__fft_coefficient__attr_"abs"__coeff_20	370	value__approximate_entropy__m_2__r_0.3	629
value__ratio_beyond_r_sigma__r_3	112	value__fft_coefficient__attr_"real"__coeff_14	371	value__cwt_coefficients__coeff_6__w_20__widths_(2, 5, 10, 20)	630
value__ratio_beyond_r_sigma__r_2	113	value__large_standard_deviation__r_0.05	372	value__agg_linear_trend__attr_"slope"__chunk_len_10__f_agg_"max"	631
value__large_standard_deviation__r_0.15000000000000002	114	value__linear_trend__attr_"pvalue"	373	value__fft_coefficient__attr_"angle"__coeff_19	632
value__fft_coefficient__attr_"abs"__coeff_79	115	value__fft_coefficient__attr_"real"__coeff_3	374	value__value_count__value_0	633
value__fft_coefficient__attr_"imag"__coeff_30	116	value__fft_coefficient__attr_"abs"__coeff_74	375	value__lempel_ziv_complexity__bins_100	634
value__fft_coefficient__attr_"angle"__coeff_5	117	value__fft_coefficient__attr_"angle"__coeff_25	376	value__count_below__t_0	635
value__fft_coefficient__attr_"imag"__coeff_24	118	value__number_crossing_m__m_1	377	value__cwt_coefficients__coeff_8__w_10__widths_(2, 5, 10, 20)	636
value__cwt_coefficients__coeff_0__w_10__widths_(2, 5, 10, 20)	119	value__cwt_coefficients__coeff_12__w_20__widths_(2, 5, 10, 20)	378	value__agg_linear_trend__attr_"slope"__chunk_len_5__f_agg_"max"	637
value__fft_coefficient__attr_"abs"__coeff_99	120	value__fft_coefficient__attr_"real"__coeff_42	379	value__large_standard_deviation__r_0.2	638
value__fft_coefficient__attr_"abs"__coeff_61	121	value__fft_coefficient__attr_"angle"__coeff_30	380	value__fft_coefficient__attr_"abs"__coeff_12	639
value__fft_coefficient__attr_"abs"__coeff_93	122	value__ratio_beyond_r_sigma__r_5	381	value__fft_coefficient__attr_"real"__coeff_52	640
value__energy_ratio_by_chunks__num_segments_10__segment_focus_8	123	value__agg_linear_trend__attr_"rvalue"__chunk_len_50__f_agg_"var"	382	value__number_peaks__n_1	641
value__cwt_coefficients__coeff_2__w_10__widths_(2, 5, 10, 20)	124	value__approximate_entropy__m_2__r_0.9	383	value__fft_coefficient__attr_"angle"__coeff_11	642
value__fft_coefficient__attr_"angle"__coeff_31	125	value__change_quantiles__f_agg_"mean"__isabs_True__qh_0.6__ql_0.4	384	value__fft_coefficient__attr_"abs"__coeff_94	643
value__change_quantiles__f_agg_"var"__isabs_False__qh_1.0__ql_0.4	126	value__index_mass_quantile__q_0.7	385	value__cwt_coefficients__coeff_3__w_5__widths_(2, 5, 10, 20)	644
value__fft_coefficient__attr_"abs"__coeff_46	127	value__cwt_coefficients__coeff_0__w_2__widths_(2, 5, 10, 20)	386	value__fft_coefficient__attr_"angle"__coeff_89	645
value__fft_coefficient__attr_"real"__coeff_85	128	value__fft_coefficient__attr_"real"__coeff_91	387	value__fft_coefficient__attr_"imag"__coeff_69	646
value__fft_coefficient__attr_"angle"__coeff_84	129	value__change_quantiles__f_agg_"var"__isabs_True__qh_0.4__ql_0.2	388	value__fft_coefficient__attr_"angle"__coeff_16	647
value__large_standard_deviation__r_0.1	130	value__agg_linear_trend__attr_"rvalue"__chunk_len_50__f_agg_"min"	389	value__agg_linear_trend__attr_"rvalue"__chunk_len_10__f_agg_"mean"	648
value__fft_coefficient__attr_"abs"__coeff_34	131	value__fft_coefficient__attr_"real"__coeff_82	390	value__cwt_coefficients__coeff_14__w_5__widths_(2, 5, 10, 20)	649
value__fft_coefficient__attr_"real"__coeff_6	132	value__agg_linear_trend__attr_"slope"__chunk_len_10__f_agg_"var"	391	value__fft_coefficient__attr_"angle"__coeff_98	650
value__fft_coefficient__attr_"real"__coeff_88	133	value__fft_coefficient__attr_"imag"__coeff_27	392	value__fft_coefficient__attr_"real"__coeff_49	651
value__fft_coefficient__attr_"angle"__coeff_23	134	value__agg_autocorrelation__f_agg_"var"__maxlag_40	393	value__cwt_coefficients__coeff_4__w_20__widths_(2, 5, 10, 20)	652
value__fft_coefficient__attr_"angle"__coeff_44	135	value__fft_coefficient__attr_"real"__coeff_5	394	value__change_quantiles__f_agg_"var"__isabs_False__qh_0.6__ql_0.2	653
value__fft_coefficient__attr_"abs"__coeff_50	136	value__change_quantiles__f_agg_"mean"__isabs_False__qh_0.8__ql_0.0	395	value__cid_ce__normalize_True	654
value__fft_coefficient__attr_"real"__coeff_71	137	value__fft_coefficient__attr_"angle"__coeff_57	396	value__cwt_coefficients__coeff_9__w_10__widths_(2, 5, 10, 20)	655
value__fft_coefficient__attr_"imag"__coeff_47	138	value__last_location_of_maximum	397	value__change_quantiles__f_agg_"var"__isabs_True__qh_0.8__ql_0.4	656
value__fft_coefficient__attr_"angle"__coeff_40	139	value__change_quantiles__f_agg_"var"__isabs_True__qh_1.0__ql_0.2	398	value__change_quantiles__f_agg_"var"__isabs_True__qh_0.8__ql_0.2	657
value__fft_coefficient__attr_"imag"__coeff_3	140	value__change_quantiles__f_agg_"mean"__isabs_True__qh_0.6__ql_0.2	399	value__fourier_entropy__bins_10	658
value__fft_coefficient__attr_"abs"__coeff_80	141	value__agg_linear_trend__attr_"slope"__chunk_len_10__f_agg_"mean"	400	value__change_quantiles__f_agg_"var"__isabs_True__qh_0.8__ql_0.0	659
value__fft_coefficient__attr_"abs"__coeff_40	142	value__agg_linear_trend__attr_"slope"__chunk_len_50__f_agg_"var"	401	value__fft_coefficient__attr_"angle"__coeff_60	660
value__fft_coefficient__attr_"abs"__coeff_91	143	value__change_quantiles__f_agg_"mean"__isabs_False__qh_0.4__ql_0.0	402	value__cwt_coefficients__coeff_11__w_2__widths_(2, 5, 10, 20)	661
value__ratio_beyond_r_sigma__r_1.5	144	value__change_quantiles__f_agg_"mean"__isabs_False__qh_0.8__ql_0.4	403	value__change_quantiles__f_agg_"var"__isabs_False__qh_0.6__ql_0.0	662
value__agg_linear_trend__attr_"rvalue"__chunk_len_50__f_agg_"max"	145	value__cwt_coefficients__coeff_1__w_20__widths_(2, 5, 10, 20)	404	value__ar_coefficient__coeff_2__k_10	663
value__fft_coefficient__attr_"imag"__coeff_6	146	value__fft_coefficient__attr_"imag"__coeff_58	405	value__fft_coefficient__attr_"imag"__coeff_54	664
value__fft_coefficient__attr_"angle"__coeff_79	147	value__fft_coefficient__attr_"angle"__coeff_58	406	value__range_count__max_0__min_-1000000000000.0	665
value__fft_coefficient__attr_"real"__coeff_64	148	value__partial_autocorrelation__lag_8	407	value__cwt_coefficients__coeff_7__w_5__widths_(2, 5, 10, 20)	666
value__fft_coefficient__attr_"abs"__coeff_72	149	value__approximate_entropy__m_2__r_0.7	408	value__standard_deviation	667
value__fft_coefficient__attr_"imag"__coeff_43	150	value__change_quantiles__f_agg_"var"__isabs_True__qh_0.4__ql_0.0	409	value__cwt_coefficients__coeff_10__w_10__widths_(2, 5, 10, 20)	668
value__fft_coefficient__attr_"imag"__coeff_56	151	value__ratio_beyond_r_sigma__r_1	410	value__range_count__max_1000000000000.0__min_0	669
value__fft_coefficient__attr_"angle"__coeff_15	152	value__fft_coefficient__attr_"abs"__coeff_30	411	value__agg_linear_trend__attr_"rvalue"__chunk_len_10__f_agg_"max"	670
value__fft_coefficient__attr_"angle"__coeff_12	153	value__fft_coefficient__attr_"real"__coeff_40	412	value__cwt_coefficients__coeff_4__w_5__widths_(2, 5, 10, 20)	671
value__agg_linear_trend__attr_"intercept"__chunk_len_50__f_agg_"min"	154	value__fft_coefficient__attr_"angle"__coeff_7	413	value__count_above__t_0	672
value__fft_coefficient__attr_"imag"__coeff_46	155	value__cwt_coefficients__coeff_4__w_10__widths_(2, 5, 10, 20)	414	value__fourier_entropy__bins_2	673
value__fft_coefficient__attr_"angle"__coeff_48	156	value__permutation_entropy__dimension_7__tau_1	415	value__cwt_coefficients__coeff_11__w_10__widths_(2, 5, 10, 20)	674
value__fft_coefficient__attr_"real"__coeff_50	157	value__cid_ce__normalize_False	416	value__cwt_coefficients__coeff_1__w_2__widths_(2, 5, 10, 20)	675
value__time_reversal_asymmetry_statistic__lag_3	158	value__fft_coefficient__attr_"angle"__coeff_17	417	value__fft_coefficient__attr_"imag"__coeff_40	676
value__agg_linear_trend__attr_"rvalue"__chunk_len_10__f_agg_"min"	159	value__linear_trend__attr_"slope"	418	value__change_quantiles__f_agg_"var"__isabs_True__qh_1.0__ql_0.8	677
value__fft_coefficient__attr_"angle"__coeff_95	160	value__fft_coefficient__attr_"imag"__coeff_77	419	value__cwt_coefficients__coeff_13__w_5__widths_(2, 5, 10, 20)	678
value__fft_coefficient__attr_"imag"__coeff_4	161	value__fft_coefficient__attr_"abs"__coeff_19	420	value__fft_coefficient__attr_"angle"__coeff_35	679
value__fft_coefficient__attr_"angle"__coeff_4	162	value__augmented_dickey_fuller__attr_"teststat"__autolag_"AIC"	421	value__fft_coefficient__attr_"abs"__coeff_56	680
value__fft_coefficient__attr_"abs"__coeff_42	163	value__change_quantiles__f_agg_"var"__isabs_True__qh_1.0__ql_0.0	422	value__cwt_coefficients__coeff_12__w_10__widths_(2, 5, 10, 20)	681
value__fft_coefficient__attr_"imag"__coeff_5	164	value__cwt_coefficients__coeff_11__w_20__widths_(2, 5, 10, 20)	423	value__fft_coefficient__attr_"imag"__coeff_79	682
value__change_quantiles__f_agg_"mean"__isabs_True__qh_0.8__ql_0.6	165	value__fft_coefficient__attr_"imag"__coeff_80	424	value__ar_coefficient__coeff_5__k_10	683
value__fft_coefficient__attr_"real"__coeff_92	166	value__agg_linear_trend__attr_"stderr"__chunk_len_10__f_agg_"mean"	425	value__fft_coefficient__attr_"real"__coeff_27	684
value__fft_coefficient__attr_"real"__coeff_20	167	value__agg_linear_trend__attr_"slope"__chunk_len_5__f_agg_"mean"	426	value__cwt_coefficients__coeff_1__w_5__widths_(2, 5, 10, 20)	685
value__fft_coefficient__attr_"abs"__coeff_28	168	value__fft_coefficient__attr_"imag"__coeff_91	427	value__cwt_coefficients__coeff_0__w_5__widths_(2, 5, 10, 20)	686
value__fft_coefficient__attr_"abs"__coeff_92	169	value__fft_coefficient__attr_"abs"__coeff_82	428	value__fft_coefficient__attr_"imag"__coeff_84	687
value__fft_coefficient__attr_"imag"__coeff_83	170	value__fft_coefficient__attr_"angle"__coeff_43	429	value__benford_correlation	688
value__fft_coefficient__attr_"angle"__coeff_2	171	value__ratio_value_number_to_time_series_length	430	value__linear_trend__attr_"rvalue"	689
value__fft_coefficient__attr_"real"__coeff_86	172	value__fft_coefficient__attr_"abs"__coeff_36	431	value__autocorrelation__lag_6	690
value__fft_coefficient__attr_"real"__coeff_19	173	value__energy_ratio_by_chunks__num_segments_10__segment_focus_4	432	value__cwt_coefficients__coeff_13__w_10__widths_(2, 5, 10, 20)	691
value__fft_coefficient__attr_"real"__coeff_96	174	value__fft_coefficient__attr_"imag"__coeff_89	433	value__change_quantiles__f_agg_"var"__isabs_False__qh_1.0__ql_0.8	692
value__fft_coefficient__attr_"angle"__coeff_1	175	value__fft_coefficient__attr_"real"__coeff_45	434	value__change_quantiles__f_agg_"var"__isabs_False__qh_0.8__ql_0.0	693
value__number_peaks__n_5	176	value__fft_coefficient__attr_"angle"__coeff_9	435	value__change_quantiles__f_agg_"var"__isabs_False__qh_0.8__ql_0.2	694
value__agg_linear_trend__attr_"slope"__chunk_len_50__f_agg_"min"	177	value__fft_coefficient__attr_"real"__coeff_32	436	value__cwt_coefficients__coeff_6__w_5__widths_(2, 5, 10, 20)	695
value__fft_coefficient__attr_"imag"__coeff_81	178	value__change_quantiles__f_agg_"var"__isabs_True__qh_0.6__ql_0.4	437	value__minimum	696
value__augmented_dickey_fuller__attr_"usedlag"__autolag_"AIC"	179	value__cwt_coefficients__coeff_4__w_2__widths_(2, 5, 10, 20)	438	value__quantile__q_0.2	697
value__fft_coefficient__attr_"imag"__coeff_23	180	value__change_quantiles__f_agg_"var"__isabs_False__qh_1.0__ql_0.2	439	value__change_quantiles__f_agg_"mean"__isabs_True__qh_0.4__ql_0.0	698
value__fft_coefficient__attr_"real"__coeff_66	181	value__fft_coefficient__attr_"angle"__coeff_21	440	value__fft_coefficient__attr_"angle"__coeff_88	699
value__fft_coefficient__attr_"real"__coeff_39	182	value__ar_coefficient__coeff_9__k_10	441	value__agg_linear_trend__attr_"rvalue"__chunk_len_5__f_agg_"mean"	700
value__fft_coefficient__attr_"abs"__coeff_16	183	value__lempel_ziv_complexity__bins_3	442	value__fft_coefficient__attr_"imag"__coeff_65	701
value__fft_coefficient__attr_"imag"__coeff_63	184	value__index_mass_quantile__q_0.8	443	value__root_mean_square	702
value__fft_coefficient__attr_"real"__coeff_84	185	value__change_quantiles__f_agg_"var"__isabs_False__qh_0.6__ql_0.4	444	value__cwt_coefficients__coeff_14__w_10__widths_(2, 5, 10, 20)	703
value__fft_coefficient__attr_"real"__coeff_83	186	value__change_quantiles__f_agg_"var"__isabs_False__qh_1.0__ql_0.0	445	value__fft_coefficient__attr_"angle"__coeff_66	704
value__fft_coefficient__attr_"angle"__coeff_94	187	value__time_reversal_asymmetry_statistic__lag_2	446	value__cwt_coefficients__coeff_5__w_20__widths_(2, 5, 10, 20)	705
value__fft_coefficient__attr_"real"__coeff_53	188	value__quantile__q_0.9	447	value__fft_coefficient__attr_"angle"__coeff_42	706
value__fft_coefficient__attr_"angle"__coeff_93	189	value__number_peaks__n_10	448	value__quantile__q_0.1	707
value__fft_coefficient__attr_"abs"__coeff_78	190	value__agg_autocorrelation__f_agg_"mean"__maxlag_40	449	value__autocorrelation__lag_4	708
value__fft_coefficient__attr_"angle"__coeff_73	191	value__median	450	value__mean_n_absolute_max__number_of_maxima_7	709
value__fft_coefficient__attr_"angle"__coeff_63	192	value__symmetry_looking__r_0.1	451	value__change_quantiles__f_agg_"mean"__isabs_True__qh_0.4__ql_0.2	710
value__fft_coefficient__attr_"abs"__coeff_48	193	value__change_quantiles__f_agg_"mean"__isabs_True__qh_0.6__ql_0.0	452	value__fft_coefficient__attr_"angle"__coeff_81	711
value__fft_coefficient__attr_"angle"__coeff_61	194	value__energy_ratio_by_chunks__num_segments_10__segment_focus_2	453	value__autocorrelation__lag_5	712
value__fft_coefficient__attr_"imag"__coeff_94	195	value__change_quantiles__f_agg_"var"__isabs_False__qh_0.4__ql_0.0	454	value__mean	713
value__fft_coefficient__attr_"real"__coeff_72	196	value__fft_coefficient__attr_"abs"__coeff_27	455	value__fft_coefficient__attr_"angle"__coeff_18	714
value__agg_linear_trend__attr_"stderr"__chunk_len_10__f_agg_"max"	197	value__skewness	456	value__fft_coefficient__attr_"real"__coeff_0	715
value__fft_coefficient__attr_"imag"__coeff_52	198	value__cwt_coefficients__coeff_10__w_20__widths_(2, 5, 10, 20)	457	value__sum_values	716
value__change_quantiles__f_agg_"mean"__isabs_False__qh_1.0__ql_0.8	199	value__linear_trend__attr_"intercept"	458	value__fft_coefficient__attr_"abs"__coeff_0	717
value__fft_coefficient__attr_"angle"__coeff_38	200	value__change_quantiles__f_agg_"var"__isabs_False__qh_0.4__ql_0.2	459	value__cwt_coefficients__coeff_5__w_5__widths_(2, 5, 10, 20)	718
value__fft_coefficient__attr_"real"__coeff_95	201	value__cwt_coefficients__coeff_11__w_5__widths_(2, 5, 10, 20)	460	value__change_quantiles__f_agg_"mean"__isabs_False__qh_1.0__ql_0.0	719
value__fft_coefficient__attr_"angle"__coeff_52	202	value__fft_coefficient__attr_"imag"__coeff_32	461	value__fft_coefficient__attr_"abs"__coeff_87	720
value__fft_coefficient__attr_"abs"__coeff_6	203	value__fft_coefficient__attr_"imag"__coeff_99	462	value__ar_coefficient__coeff_3__k_10	721
value__agg_linear_trend__attr_"slope"__chunk_len_10__f_agg_"min"	204	value__fft_coefficient__attr_"angle"__coeff_99	463	value__autocorrelation__lag_3	722
value__agg_linear_trend__attr_"stderr"__chunk_len_50__f_agg_"max"	205	value__fft_aggregated__aggtype_"centroid"	464	value__mean_change	723
value__fft_coefficient__attr_"angle"__coeff_97	206	value__fft_coefficient__attr_"abs"__coeff_14	465	value__fft_coefficient__attr_"imag"__coeff_2	724
value__fft_coefficient__attr_"angle"__coeff_72	207	value__fft_coefficient__attr_"abs"__coeff_10	466	value__agg_linear_trend__attr_"stderr"__chunk_len_50__f_agg_"mean"	725
value__change_quantiles__f_agg_"mean"__isabs_True__qh_1.0__ql_0.4	208	value__fft_coefficient__attr_"imag"__coeff_38	467	value__fft_coefficient__attr_"imag"__coeff_71	726
value__fft_coefficient__attr_"angle"__coeff_53	209	value__value_count__value_1	468	value__fft_coefficient__attr_"angle"__coeff_27	727
value__spkt_welch_density__coeff_2	210	value__ar_coefficient__coeff_10__k_10	469	value__change_quantiles__f_agg_"mean"__isabs_True__qh_0.2__ql_0.0	728
value__fourier_entropy__bins_3	211	value__fft_coefficient__attr_"angle"__coeff_50	470	value__autocorrelation__lag_8	729
value__fft_coefficient__attr_"real"__coeff_34	212	value__fft_coefficient__attr_"abs"__coeff_5	471	value__fft_coefficient__attr_"real"__coeff_46	730
value__fft_coefficient__attr_"real"__coeff_59	213	value__agg_linear_trend__attr_"intercept"__chunk_len_10__f_agg_"mean"	472	value__change_quantiles__f_agg_"mean"__isabs_False__qh_1.0__ql_0.2	731
value__fft_coefficient__attr_"abs"__coeff_29	214	value__sample_entropy	473	value__change_quantiles__f_agg_"mean"__isabs_False__qh_0.2__ql_0.0	732
value__fft_coefficient__attr_"imag"__coeff_97	215	value__fft_coefficient__attr_"imag"__coeff_50	474	value__change_quantiles__f_agg_"var"__isabs_True__qh_0.2__ql_0.0	733
value__fft_coefficient__attr_"angle"__coeff_80	216	value__fft_coefficient__attr_"angle"__coeff_49	475	value__change_quantiles__f_agg_"var"__isabs_False__qh_0.2__ql_0.0	734
value__ar_coefficient__coeff_6__k_10	217	value__change_quantiles__f_agg_"mean"__isabs_False__qh_0.8__ql_0.2	476	value__symmetry_looking__r_0.15000000000000002	735
value__fft_coefficient__attr_"angle"__coeff_37	218	value__fft_coefficient__attr_"abs"__coeff_52	477	value__large_standard_deviation__r_0.65	736
value__fft_coefficient__attr_"angle"__coeff_55	219	value__lempel_ziv_complexity__bins_2	478	value__fft_coefficient__attr_"imag"__coeff_0	737
value__partial_autocorrelation__lag_2	220	value__fft_coefficient__attr_"real"__coeff_67	479	value__symmetry_looking__r_0.30000000000000004	738
value__fft_coefficient__attr_"imag"__coeff_45	221	value__agg_linear_trend__attr_"rvalue"__chunk_len_5__f_agg_"var"	480	value__fft_coefficient__attr_"angle"__coeff_0	739
value__fft_coefficient__attr_"angle"__coeff_65	222	value__change_quantiles__f_agg_"mean"__isabs_True__qh_0.8__ql_0.0	481	value__symmetry_looking__r_0.6000000000000001	740
value__approximate_entropy__m_2__r_0.1	223	value__agg_linear_trend__attr_"stderr"__chunk_len_50__f_agg_"var"	482	value__has_duplicate	741
value__fft_coefficient__attr_"real"__coeff_30	224	value__ratio_beyond_r_sigma__r_10	483	value__has_duplicate_min	742
value__fft_coefficient__attr_"abs"__coeff_15	225	value__fft_aggregated__aggtype_"kurtosis"	484	value__symmetry_looking__r_0.35000000000000003	743
value__fft_coefficient__attr_"angle"__coeff_82	226	value__change_quantiles__f_agg_"mean"__isabs_False__qh_0.4__ql_0.2	485	value__large_standard_deviation__r_0.9	744
value__fft_coefficient__attr_"abs"__coeff_49	227	value__fft_coefficient__attr_"real"__coeff_44	486	value__length	745
value__fft_coefficient__attr_"abs"__coeff_55	228	value__fft_coefficient__attr_"angle"__coeff_78	487	value__has_duplicate_max	746
value__fft_coefficient__attr_"real"__coeff_81	229	value__fft_coefficient__attr_"angle"__coeff_28	488	value__symmetry_looking__r_0.7000000000000001	747
value__fft_coefficient__attr_"real"__coeff_24	230	value__change_quantiles__f_agg_"mean"__isabs_True__qh_0.8__ql_0.2	489	value__large_standard_deviation__r_0.75	748
value__agg_linear_trend__attr_"stderr"__chunk_len_5__f_agg_"max"	231	value__linear_trend__attr_"stderr"	490	value__large_standard_deviation__r_0.8	749
value__fft_coefficient__attr_"angle"__coeff_64	232	value__agg_linear_trend__attr_"intercept"__chunk_len_5__f_agg_"mean"	491	value__large_standard_deviation__r_0.7000000000000001	750
value__fft_coefficient__attr_"abs"__coeff_73	233	value__cwt_coefficients__coeff_2__w_20__widths_(2, 5, 10, 20)	492	value__large_standard_deviation__r_0.6000000000000001	751
value__fft_coefficient__attr_"abs"__coeff_77	234	value__index_mass_quantile__q_0.4	493	value__symmetry_looking__r_0.5	752
value__fft_coefficient__attr_"real"__coeff_74	235	value__ratio_beyond_r_sigma__r_2.5	494	value__large_standard_deviation__r_0.9500000000000001	753
value__fft_coefficient__attr_"real"__coeff_4	236	value__fft_coefficient__attr_"imag"__coeff_70	495	value__symmetry_looking__r_0.0	754
value__fft_coefficient__attr_"angle"__coeff_70	237	value__partial_autocorrelation__lag_9	496	value__large_standard_deviation__r_0.4	755
value__spkt_welch_density__coeff_5	238	value__fourier_entropy__bins_100	497	value__symmetry_looking__r_0.8	756
value__fft_coefficient__attr_"imag"__coeff_16	239	value__autocorrelation__lag_2	498	value__symmetry_looking__r_0.8500000000000001	757
value__fft_coefficient__attr_"angle"__coeff_34	240	value__cwt_coefficients__coeff_10__w_5__widths_(2, 5, 10, 20)	499	value__symmetry_looking__r_0.2	758
value__fft_coefficient__attr_"real"__coeff_31	241	value__fft_coefficient__attr_"imag"__coeff_78	500	value__symmetry_looking__r_0.25	759
value__fft_coefficient__attr_"real"__coeff_7	242	value__fft_coefficient__attr_"real"__coeff_43	501	value__value_count__value_-1	760
value__fft_coefficient__attr_"angle"__coeff_75	243	value__agg_linear_trend__attr_"intercept"__chunk_len_10__f_agg_"max"	502	value__large_standard_deviation__r_0.30000000000000004	761
value__fft_coefficient__attr_"imag"__coeff_75	244	value__fft_coefficient__attr_"real"__coeff_25	503	value__large_standard_deviation__r_0.35000000000000003	762
value__fft_coefficient__attr_"imag"__coeff_9	245	value__fft_coefficient__attr_"abs"__coeff_63	504	value__large_standard_deviation__r_0.45	763
value__fft_coefficient__attr_"abs"__coeff_89	246	value__fft_coefficient__attr_"imag"__coeff_25	505	value__symmetry_looking__r_0.65	764
value__fft_coefficient__attr_"abs"__coeff_98	247	value__fft_coefficient__attr_"imag"__coeff_35	506	value__symmetry_looking__r_0.9	765
value__number_crossing_m__m_0	248	value__fft_coefficient__attr_"angle"__coeff_47	507	value__large_standard_deviation__r_0.25	766
value__fft_coefficient__attr_"imag"__coeff_8	249	value__cwt_coefficients__coeff_9__w_20__widths_(2, 5, 10, 20)	508	value__number_crossing_m__m_-1	767
value__percentage_of_reoccurring_values_to_all_values	250	value__agg_linear_trend__attr_"intercept"__chunk_len_50__f_agg_"mean"	509	value__partial_autocorrelation__lag_0	768
value__fft_coefficient__attr_"imag"__coeff_36	251	value__fft_coefficient__attr_"real"__coeff_51	510	value__large_standard_deviation__r_0.55	769
value__fft_coefficient__attr_"angle"__coeff_36	252	value__fft_coefficient__attr_"real"__coeff_37	511	value__large_standard_deviation__r_0.5	770
value__fft_coefficient__attr_"imag"__coeff_37	253	value__fft_coefficient__attr_"imag"__coeff_95	512	value__symmetry_looking__r_0.75	771
value__ratio_beyond_r_sigma__r_6	254	value__cwt_coefficients__coeff_12__w_2__widths_(2, 5, 10, 20)	513	value__symmetry_looking__r_0.45	772
value__fft_coefficient__attr_"imag"__coeff_49	255	value__agg_linear_trend__attr_"slope"__chunk_len_50__f_agg_"max"	514	value__symmetry_looking__r_0.4	773
value__fft_coefficient__attr_"imag"__coeff_12	256	value__fft_coefficient__attr_"abs"__coeff_17	515	value__large_standard_deviation__r_0.8500000000000001	774
value__agg_linear_trend__attr_"intercept"__chunk_len_10__f_agg_"var"	257	value__fft_coefficient__attr_"real"__coeff_90	516	value__symmetry_looking__r_0.55	775
value__fft_coefficient__attr_"real"__coeff_60	258	value__fft_coefficient__attr_"real"__coeff_93	517	value__autocorrelation__lag_0	776
value__fft_coefficient__attr_"imag"__coeff_7	259	value__fft_coefficient__attr_"real"__coeff_9	518	value__symmetry_looking__r_0.9500000000000001	777
