# Supplementary material for: From physical activity patterns to cognitive status: development and validation of novel digital biomarkers for cognitive assessment in older adults
Source: Int J Behav Nutr Phys Act. 2025 Jan 20;22:11. doi: 10.1186/s12966-025-01706-x (PMC11748278; doi:10.1186/s12966-025-01706-x)
Supplement: Supplementary file 9 — Supplementary Material 9: Supplementary table 3. Feature contribution rankings in the NHANES dataset based on Recursive Feature Elimination [file 12966_2025_1706_MOESM9_ESM.csv]

Feature	Ranking	Feature	Ranking	Feature	Ranking
PA_Value__mean_abs_change	1	PA_Value__fft_coefficient__attr_"real"__coeff_98	260	PA_Value__linear_trend__attr_"slope"	519
PA_Value__absolute_sum_of_changes	2	PA_Value__number_peaks__n_1	261	PA_Value__ar_coefficient__coeff_4__k_10	520
PA_Value__quantile__q_0.9	3	PA_Value__fft_coefficient__attr_"real"__coeff_30	262	PA_Value__agg_linear_trend__attr_"slope"__chunk_len_10__f_agg_"mean"	521
PA_Value__number_cwt_peaks__n_5	4	PA_Value__sample_entropy	263	PA_Value__fft_coefficient__attr_"real"__coeff_28	522
PA_Value__index_mass_quantile__q_0.9	5	PA_Value__fft_coefficient__attr_"imag"__coeff_32	264	PA_Value__percentage_of_reoccurring_datapoints_to_all_datapoints	523
PA_Value__change_quantiles__f_agg_"mean"__isabs_True__qh_1.0__ql_0.0	6	PA_Value__fft_coefficient__attr_"imag"__coeff_29	265	PA_Value__c3__lag_3	524
PA_Value__change_quantiles__f_agg_"mean"__isabs_True__qh_0.6__ql_0.2	7	PA_Value__fft_coefficient__attr_"abs"__coeff_84	266	PA_Value__autocorrelation__lag_7	525
PA_Value__change_quantiles__f_agg_"var"__isabs_True__qh_0.6__ql_0.4	8	PA_Value__change_quantiles__f_agg_"var"__isabs_True__qh_0.6__ql_0.2	267	PA_Value__fft_coefficient__attr_"real"__coeff_64	526
PA_Value__change_quantiles__f_agg_"mean"__isabs_True__qh_1.0__ql_0.4	9	PA_Value__fft_coefficient__attr_"real"__coeff_32	268	PA_Value__agg_linear_trend__attr_"stderr"__chunk_len_10__f_agg_"min"	527
PA_Value__ratio_beyond_r_sigma__r_0.5	10	PA_Value__quantile__q_0.3	269	PA_Value__change_quantiles__f_agg_"mean"__isabs_False__qh_0.6__ql_0.2	528
PA_Value__agg_linear_trend__attr_"rvalue"__chunk_len_50__f_agg_"var"	11	PA_Value__fft_coefficient__attr_"real"__coeff_4	270	PA_Value__fft_coefficient__attr_"angle"__coeff_29	529
PA_Value__index_mass_quantile__q_0.8	12	PA_Value__fft_coefficient__attr_"imag"__coeff_63	271	PA_Value__fft_coefficient__attr_"imag"__coeff_59	530
PA_Value__change_quantiles__f_agg_"mean"__isabs_False__qh_0.8__ql_0.4	13	PA_Value__change_quantiles__f_agg_"var"__isabs_False__qh_0.2__ql_0.0	272	PA_Value__fft_coefficient__attr_"angle"__coeff_59	531
PA_Value__fft_coefficient__attr_"imag"__coeff_9	14	PA_Value__fft_coefficient__attr_"real"__coeff_33	273	PA_Value__symmetry_looking__r_0.25	532
PA_Value__fft_coefficient__attr_"imag"__coeff_5	15	PA_Value__fft_coefficient__attr_"imag"__coeff_48	274	PA_Value__cwt_coefficients__coeff_3__w_10__widths_(2, 5, 10, 20)	533
PA_Value__fft_coefficient__attr_"imag"__coeff_43	16	PA_Value__fft_coefficient__attr_"real"__coeff_66	275	PA_Value__symmetry_looking__r_0.15000000000000002	534
PA_Value__number_cwt_peaks__n_1	17	PA_Value__change_quantiles__f_agg_"mean"__isabs_False__qh_0.6__ql_0.0	276	PA_Value__change_quantiles__f_agg_"var"__isabs_False__qh_0.4__ql_0.2	535
PA_Value__energy_ratio_by_chunks__num_segments_10__segment_focus_3	18	PA_Value__change_quantiles__f_agg_"var"__isabs_True__qh_0.8__ql_0.0	277	PA_Value__cwt_coefficients__coeff_2__w_10__widths_(2, 5, 10, 20)	536
PA_Value__index_mass_quantile__q_0.7	19	PA_Value__fft_coefficient__attr_"real"__coeff_84	278	PA_Value__cwt_coefficients__coeff_2__w_2__widths_(2, 5, 10, 20)	537
PA_Value__fft_coefficient__attr_"imag"__coeff_7	20	PA_Value__fft_coefficient__attr_"imag"__coeff_90	279	PA_Value__agg_autocorrelation__f_agg_"mean"__maxlag_40	538
PA_Value__change_quantiles__f_agg_"var"__isabs_True__qh_1.0__ql_0.8	21	PA_Value__cwt_coefficients__coeff_11__w_20__widths_(2, 5, 10, 20)	280	PA_Value__fft_coefficient__attr_"abs"__coeff_66	539
PA_Value__fft_coefficient__attr_"real"__coeff_35	22	PA_Value__variance	281	PA_Value__ar_coefficient__coeff_2__k_10	540
PA_Value__change_quantiles__f_agg_"mean"__isabs_False__qh_1.0__ql_0.6	23	PA_Value__fft_coefficient__attr_"abs"__coeff_51	282	PA_Value__fft_coefficient__attr_"imag"__coeff_30	541
PA_Value__index_mass_quantile__q_0.4	24	PA_Value__fft_coefficient__attr_"imag"__coeff_75	283	PA_Value__change_quantiles__f_agg_"var"__isabs_False__qh_0.8__ql_0.4	542
PA_Value__change_quantiles__f_agg_"var"__isabs_True__qh_1.0__ql_0.2	25	PA_Value__ar_coefficient__coeff_0__k_10	284	PA_Value__fft_coefficient__attr_"abs"__coeff_83	543
PA_Value__agg_linear_trend__attr_"stderr"__chunk_len_5__f_agg_"var"	26	PA_Value__fft_coefficient__attr_"imag"__coeff_45	285	PA_Value__symmetry_looking__r_0.5	544
PA_Value__agg_linear_trend__attr_"stderr"__chunk_len_10__f_agg_"var"	27	PA_Value__fft_coefficient__attr_"angle"__coeff_45	286	PA_Value__cwt_coefficients__coeff_10__w_5__widths_(2, 5, 10, 20)	545
PA_Value__change_quantiles__f_agg_"var"__isabs_False__qh_1.0__ql_0.8	28	PA_Value__fft_coefficient__attr_"imag"__coeff_33	287	PA_Value__fft_aggregated__aggtype_"kurtosis"	546
PA_Value__change_quantiles__f_agg_"var"__isabs_True__qh_1.0__ql_0.6	29	PA_Value__fft_coefficient__attr_"angle"__coeff_33	288	PA_Value__fft_coefficient__attr_"abs"__coeff_80	547
PA_Value__lempel_ziv_complexity__bins_5	30	PA_Value__fft_coefficient__attr_"angle"__coeff_88	289	PA_Value__abs_energy	548
PA_Value__ratio_beyond_r_sigma__r_1.5	31	PA_Value__lempel_ziv_complexity__bins_3	290	PA_Value__fft_coefficient__attr_"angle"__coeff_77	549
PA_Value__first_location_of_minimum	32	PA_Value__fft_coefficient__attr_"imag"__coeff_61	291	PA_Value__symmetry_looking__r_0.65	550
PA_Value__large_standard_deviation__r_0.05	33	PA_Value__fft_coefficient__attr_"angle"__coeff_61	292	PA_Value__ar_coefficient__coeff_7__k_10	551
PA_Value__mean_n_absolute_max__number_of_maxima_7	34	PA_Value__agg_linear_trend__attr_"slope"__chunk_len_10__f_agg_"min"	293	PA_Value__change_quantiles__f_agg_"mean"__isabs_True__qh_0.8__ql_0.4	552
PA_Value__change_quantiles__f_agg_"var"__isabs_True__qh_1.0__ql_0.4	35	PA_Value__fft_coefficient__attr_"abs"__coeff_52	294	PA_Value__linear_trend__attr_"rvalue"	553
PA_Value__fft_coefficient__attr_"abs"__coeff_15	36	PA_Value__fft_coefficient__attr_"imag"__coeff_89	295	PA_Value__fft_coefficient__attr_"real"__coeff_62	554
PA_Value__change_quantiles__f_agg_"mean"__isabs_True__qh_1.0__ql_0.6	37	PA_Value__fft_coefficient__attr_"angle"__coeff_89	296	PA_Value__fft_coefficient__attr_"imag"__coeff_71	555
PA_Value__change_quantiles__f_agg_"var"__isabs_False__qh_1.0__ql_0.6	38	PA_Value__fft_coefficient__attr_"angle"__coeff_17	297	PA_Value__symmetry_looking__r_0.45	556
PA_Value__change_quantiles__f_agg_"var"__isabs_True__qh_0.2__ql_0.0	39	PA_Value__fft_coefficient__attr_"abs"__coeff_57	298	PA_Value__energy_ratio_by_chunks__num_segments_10__segment_focus_7	557
PA_Value__fft_coefficient__attr_"imag"__coeff_4	40	PA_Value__ratio_beyond_r_sigma__r_1	299	PA_Value__time_reversal_asymmetry_statistic__lag_3	558
PA_Value__fft_coefficient__attr_"abs"__coeff_86	41	PA_Value__fft_coefficient__attr_"angle"__coeff_36	300	PA_Value__symmetry_looking__r_0.4	559
PA_Value__augmented_dickey_fuller__attr_"pvalue"__autolag_"AIC"	42	PA_Value__fft_coefficient__attr_"imag"__coeff_53	301	PA_Value__symmetry_looking__r_0.8500000000000001	560
PA_Value__fft_coefficient__attr_"abs"__coeff_27	43	PA_Value__fft_coefficient__attr_"imag"__coeff_36	302	PA_Value__energy_ratio_by_chunks__num_segments_10__segment_focus_9	561
PA_Value__fft_coefficient__attr_"abs"__coeff_85	44	PA_Value__fft_coefficient__attr_"abs"__coeff_98	303	PA_Value__fft_coefficient__attr_"angle"__coeff_82	562
PA_Value__change_quantiles__f_agg_"var"__isabs_False__qh_0.6__ql_0.4	45	PA_Value__fft_coefficient__attr_"imag"__coeff_10	304	PA_Value__agg_linear_trend__attr_"intercept"__chunk_len_10__f_agg_"mean"	563
PA_Value__fft_coefficient__attr_"abs"__coeff_45	46	PA_Value__ratio_beyond_r_sigma__r_7	305	PA_Value__cwt_coefficients__coeff_1__w_10__widths_(2, 5, 10, 20)	564
PA_Value__fft_coefficient__attr_"real"__coeff_69	47	PA_Value__fft_coefficient__attr_"angle"__coeff_70	306	PA_Value__ar_coefficient__coeff_8__k_10	565
PA_Value__change_quantiles__f_agg_"mean"__isabs_True__qh_0.8__ql_0.6	48	PA_Value__fft_coefficient__attr_"imag"__coeff_18	307	PA_Value__ar_coefficient__coeff_9__k_10	566
PA_Value__partial_autocorrelation__lag_6	49	PA_Value__fft_coefficient__attr_"abs"__coeff_13	308	PA_Value__linear_trend__attr_"intercept"	567
PA_Value__cwt_coefficients__coeff_8__w_20__widths_(2, 5, 10, 20)	50	PA_Value__fft_coefficient__attr_"real"__coeff_7	309	PA_Value__ar_coefficient__coeff_10__k_10	568
PA_Value__index_mass_quantile__q_0.6	51	PA_Value__fft_coefficient__attr_"imag"__coeff_13	310	PA_Value__partial_autocorrelation__lag_9	569
PA_Value__fft_coefficient__attr_"real"__coeff_60	52	PA_Value__fft_coefficient__attr_"angle"__coeff_13	311	PA_Value__agg_linear_trend__attr_"intercept"__chunk_len_5__f_agg_"mean"	570
PA_Value__fourier_entropy__bins_3	53	PA_Value__cwt_coefficients__coeff_11__w_10__widths_(2, 5, 10, 20)	312	PA_Value__fft_coefficient__attr_"real"__coeff_49	571
PA_Value__change_quantiles__f_agg_"var"__isabs_True__qh_1.0__ql_0.0	54	PA_Value__fft_coefficient__attr_"abs"__coeff_64	313	PA_Value__fft_coefficient__attr_"abs"__coeff_41	572
PA_Value__fft_coefficient__attr_"abs"__coeff_6	55	PA_Value__fft_coefficient__attr_"angle"__coeff_12	314	PA_Value__fft_coefficient__attr_"abs"__coeff_49	573
PA_Value__fft_coefficient__attr_"real"__coeff_36	56	PA_Value__fft_coefficient__attr_"angle"__coeff_15	315	PA_Value__cwt_coefficients__coeff_0__w_10__widths_(2, 5, 10, 20)	574
PA_Value__fft_coefficient__attr_"abs"__coeff_0	57	PA_Value__fft_coefficient__attr_"real"__coeff_40	316	PA_Value__partial_autocorrelation__lag_4	575
PA_Value__absolute_maximum	58	PA_Value__fft_coefficient__attr_"abs"__coeff_42	317	PA_Value__fft_coefficient__attr_"abs"__coeff_28	576
PA_Value__agg_linear_trend__attr_"stderr"__chunk_len_50__f_agg_"var"	59	PA_Value__fft_coefficient__attr_"angle"__coeff_40	318	PA_Value__fft_coefficient__attr_"angle"__coeff_1	577
PA_Value__fft_coefficient__attr_"imag"__coeff_24	60	PA_Value__number_crossing_m__m_0	319	PA_Value__agg_linear_trend__attr_"intercept"__chunk_len_10__f_agg_"var"	578
PA_Value__fft_coefficient__attr_"real"__coeff_15	61	PA_Value__number_peaks__n_5	320	PA_Value__change_quantiles__f_agg_"mean"__isabs_True__qh_0.6__ql_0.4	579
PA_Value__cwt_coefficients__coeff_7__w_20__widths_(2, 5, 10, 20)	62	PA_Value__fft_coefficient__attr_"abs"__coeff_53	321	PA_Value__fft_coefficient__attr_"abs"__coeff_67	580
PA_Value__cwt_coefficients__coeff_4__w_2__widths_(2, 5, 10, 20)	63	PA_Value__fft_coefficient__attr_"imag"__coeff_98	322	PA_Value__fft_coefficient__attr_"imag"__coeff_22	581
PA_Value__fft_coefficient__attr_"real"__coeff_18	64	PA_Value__fft_coefficient__attr_"abs"__coeff_29	323	PA_Value__fft_coefficient__attr_"imag"__coeff_27	582
PA_Value__fft_coefficient__attr_"imag"__coeff_12	65	PA_Value__agg_linear_trend__attr_"rvalue"__chunk_len_10__f_agg_"mean"	324	PA_Value__fft_coefficient__attr_"abs"__coeff_44	583
PA_Value__fft_coefficient__attr_"imag"__coeff_6	66	PA_Value__fft_coefficient__attr_"angle"__coeff_72	325	PA_Value__fft_coefficient__attr_"imag"__coeff_99	584
PA_Value__cwt_coefficients__coeff_13__w_2__widths_(2, 5, 10, 20)	67	PA_Value__fft_coefficient__attr_"abs"__coeff_70	326	PA_Value__fft_coefficient__attr_"imag"__coeff_44	585
PA_Value__fft_coefficient__attr_"real"__coeff_70	68	PA_Value__ar_coefficient__coeff_5__k_10	327	PA_Value__fft_coefficient__attr_"angle"__coeff_44	586
PA_Value__fft_coefficient__attr_"imag"__coeff_37	69	PA_Value__lempel_ziv_complexity__bins_100	328	PA_Value__fft_coefficient__attr_"imag"__coeff_3	587
PA_Value__fft_coefficient__attr_"real"__coeff_43	70	PA_Value__fourier_entropy__bins_5	329	PA_Value__fft_coefficient__attr_"angle"__coeff_51	588
PA_Value__fft_coefficient__attr_"abs"__coeff_82	71	PA_Value__fft_coefficient__attr_"abs"__coeff_26	330	PA_Value__agg_linear_trend__attr_"stderr"__chunk_len_10__f_agg_"mean"	589
PA_Value__approximate_entropy__m_2__r_0.5	72	PA_Value__agg_linear_trend__attr_"rvalue"__chunk_len_5__f_agg_"mean"	331	PA_Value__large_standard_deviation__r_0.15000000000000002	590
PA_Value__permutation_entropy__dimension_5__tau_1	73	PA_Value__fft_coefficient__attr_"angle"__coeff_46	332	PA_Value__approximate_entropy__m_2__r_0.3	591
PA_Value__sum_of_reoccurring_values	74	PA_Value__agg_linear_trend__attr_"intercept"__chunk_len_5__f_agg_"max"	333	PA_Value__agg_linear_trend__attr_"slope"__chunk_len_10__f_agg_"var"	592
PA_Value__has_duplicate_min	75	PA_Value__fft_coefficient__attr_"abs"__coeff_78	334	PA_Value__fft_coefficient__attr_"angle"__coeff_75	593
PA_Value__last_location_of_minimum	76	PA_Value__change_quantiles__f_agg_"var"__isabs_False__qh_0.6__ql_0.0	335	PA_Value__fft_coefficient__attr_"real"__coeff_48	594
PA_Value__sum_values	77	PA_Value__c3__lag_2	336	PA_Value__fft_coefficient__attr_"imag"__coeff_15	595
PA_Value__fft_coefficient__attr_"abs"__coeff_1	78	PA_Value__fft_coefficient__attr_"angle"__coeff_23	337	PA_Value__cwt_coefficients__coeff_6__w_2__widths_(2, 5, 10, 20)	596
PA_Value__index_mass_quantile__q_0.3	79	PA_Value__number_crossing_m__m_1	338	PA_Value__change_quantiles__f_agg_"mean"__isabs_False__qh_1.0__ql_0.0	597
PA_Value__fft_coefficient__attr_"real"__coeff_2	80	PA_Value__fft_coefficient__attr_"imag"__coeff_76	339	PA_Value__fft_coefficient__attr_"angle"__coeff_16	598
PA_Value__sum_of_reoccurring_data_points	81	PA_Value__fft_coefficient__attr_"angle"__coeff_83	340	PA_Value__mean_change	599
PA_Value__count_below__t_0	82	PA_Value__quantile__q_0.7	341	PA_Value__fft_coefficient__attr_"angle"__coeff_66	600
PA_Value__fft_coefficient__attr_"real"__coeff_21	83	PA_Value__partial_autocorrelation__lag_1	342	PA_Value__symmetry_looking__r_0.7000000000000001	601
PA_Value__fft_coefficient__attr_"abs"__coeff_33	84	PA_Value__fft_coefficient__attr_"imag"__coeff_66	343	PA_Value__variation_coefficient	602
PA_Value__fft_coefficient__attr_"real"__coeff_0	85	PA_Value__fft_coefficient__attr_"abs"__coeff_71	344	PA_Value__cwt_coefficients__coeff_9__w_5__widths_(2, 5, 10, 20)	603
PA_Value__fft_coefficient__attr_"angle"__coeff_9	86	PA_Value__fft_coefficient__attr_"real"__coeff_57	345	PA_Value__fft_coefficient__attr_"angle"__coeff_90	604
PA_Value__fft_coefficient__attr_"abs"__coeff_54	87	PA_Value__agg_linear_trend__attr_"slope"__chunk_len_5__f_agg_"min"	346	PA_Value__fft_coefficient__attr_"abs"__coeff_92	605
PA_Value__fft_coefficient__attr_"imag"__coeff_51	88	PA_Value__change_quantiles__f_agg_"var"__isabs_False__qh_0.8__ql_0.0	347	PA_Value__approximate_entropy__m_2__r_0.7	606
PA_Value__fft_coefficient__attr_"imag"__coeff_41	89	PA_Value__fft_coefficient__attr_"angle"__coeff_30	348	PA_Value__fft_coefficient__attr_"angle"__coeff_95	607
PA_Value__change_quantiles__f_agg_"var"__isabs_False__qh_0.6__ql_0.2	90	PA_Value__cwt_coefficients__coeff_12__w_20__widths_(2, 5, 10, 20)	349	PA_Value__fft_coefficient__attr_"imag"__coeff_39	608
PA_Value__fft_coefficient__attr_"real"__coeff_8	91	PA_Value__fft_coefficient__attr_"imag"__coeff_49	350	PA_Value__fft_coefficient__attr_"angle"__coeff_39	609
PA_Value__permutation_entropy__dimension_6__tau_1	92	PA_Value__fft_coefficient__attr_"real"__coeff_45	351	PA_Value__cwt_coefficients__coeff_0__w_20__widths_(2, 5, 10, 20)	610
PA_Value__fft_coefficient__attr_"imag"__coeff_93	93	PA_Value__fft_coefficient__attr_"real"__coeff_71	352	PA_Value__fft_coefficient__attr_"real"__coeff_19	611
PA_Value__fft_coefficient__attr_"angle"__coeff_93	94	PA_Value__fft_coefficient__attr_"angle"__coeff_49	353	PA_Value__fft_coefficient__attr_"real"__coeff_99	612
PA_Value__fft_coefficient__attr_"real"__coeff_91	95	PA_Value__fft_coefficient__attr_"real"__coeff_13	354	PA_Value__cwt_coefficients__coeff_12__w_5__widths_(2, 5, 10, 20)	613
PA_Value__value_count__value_0	96	PA_Value__augmented_dickey_fuller__attr_"teststat"__autolag_"AIC"	355	PA_Value__cwt_coefficients__coeff_0__w_2__widths_(2, 5, 10, 20)	614
PA_Value__agg_linear_trend__attr_"rvalue"__chunk_len_10__f_agg_"var"	97	PA_Value__fft_coefficient__attr_"angle"__coeff_22	356	PA_Value__fft_coefficient__attr_"real"__coeff_59	615
PA_Value__fft_coefficient__attr_"imag"__coeff_74	98	PA_Value__quantile__q_0.6	357	PA_Value__fft_coefficient__attr_"abs"__coeff_19	616
PA_Value__fft_coefficient__attr_"abs"__coeff_20	99	PA_Value__change_quantiles__f_agg_"mean"__isabs_True__qh_1.0__ql_0.8	358	PA_Value__fft_coefficient__attr_"imag"__coeff_46	617
PA_Value__fft_coefficient__attr_"abs"__coeff_60	100	PA_Value__fft_coefficient__attr_"abs"__coeff_16	359	PA_Value__symmetry_looking__r_0.30000000000000004	618
PA_Value__fft_coefficient__attr_"real"__coeff_27	101	PA_Value__fft_coefficient__attr_"imag"__coeff_19	360	PA_Value__cid_ce__normalize_False	619
PA_Value__permutation_entropy__dimension_4__tau_1	102	PA_Value__fft_coefficient__attr_"abs"__coeff_69	361	PA_Value__standard_deviation	620
PA_Value__quantile__q_0.2	103	PA_Value__fft_coefficient__attr_"imag"__coeff_23	362	PA_Value__fft_coefficient__attr_"abs"__coeff_23	621
PA_Value__partial_autocorrelation__lag_2	104	PA_Value__fft_coefficient__attr_"abs"__coeff_8	363	PA_Value__agg_linear_trend__attr_"rvalue"__chunk_len_10__f_agg_"min"	622
PA_Value__fft_coefficient__attr_"abs"__coeff_38	105	PA_Value__index_mass_quantile__q_0.2	364	PA_Value__agg_linear_trend__attr_"rvalue"__chunk_len_50__f_agg_"min"	623
PA_Value__fft_coefficient__attr_"abs"__coeff_22	106	PA_Value__autocorrelation__lag_8	365	PA_Value__fourier_entropy__bins_10	624
PA_Value__fft_coefficient__attr_"angle"__coeff_85	107	PA_Value__change_quantiles__f_agg_"var"__isabs_True__qh_0.6__ql_0.0	366	PA_Value__fft_coefficient__attr_"imag"__coeff_69	625
PA_Value__fft_coefficient__attr_"imag"__coeff_85	108	PA_Value__augmented_dickey_fuller__attr_"usedlag"__autolag_"AIC"	367	PA_Value__fft_coefficient__attr_"angle"__coeff_69	626
PA_Value__number_peaks__n_50	109	PA_Value__count_above_mean	368	PA_Value__fft_coefficient__attr_"real"__coeff_5	627
PA_Value__fft_coefficient__attr_"real"__coeff_82	110	PA_Value__fft_coefficient__attr_"abs"__coeff_25	369	PA_Value__fft_coefficient__attr_"imag"__coeff_62	628
PA_Value__fft_coefficient__attr_"real"__coeff_79	111	PA_Value__fft_coefficient__attr_"abs"__coeff_9	370	PA_Value__approximate_entropy__m_2__r_0.1	629
PA_Value__ratio_beyond_r_sigma__r_6	112	PA_Value__agg_linear_trend__attr_"rvalue"__chunk_len_5__f_agg_"var"	371	PA_Value__cwt_coefficients__coeff_13__w_5__widths_(2, 5, 10, 20)	630
PA_Value__ratio_beyond_r_sigma__r_5	113	PA_Value__fft_coefficient__attr_"abs"__coeff_99	372	PA_Value__fft_coefficient__attr_"real"__coeff_42	631
PA_Value__fft_coefficient__attr_"angle"__coeff_6	114	PA_Value__fft_coefficient__attr_"angle"__coeff_10	373	PA_Value__quantile__q_0.4	632
PA_Value__fft_coefficient__attr_"imag"__coeff_88	115	PA_Value__fft_coefficient__attr_"angle"__coeff_19	374	PA_Value__fft_coefficient__attr_"angle"__coeff_48	633
PA_Value__fft_coefficient__attr_"imag"__coeff_80	116	PA_Value__autocorrelation__lag_1	375	PA_Value__symmetry_looking__r_0.6000000000000001	634
PA_Value__fft_coefficient__attr_"real"__coeff_76	117	PA_Value__linear_trend__attr_"pvalue"	376	PA_Value__symmetry_looking__r_0.9	635
PA_Value__mean_second_derivative_central	118	PA_Value__agg_linear_trend__attr_"intercept"__chunk_len_50__f_agg_"min"	377	PA_Value__symmetry_looking__r_0.9500000000000001	636
PA_Value__change_quantiles__f_agg_"var"__isabs_True__qh_0.8__ql_0.6	119	PA_Value__fft_coefficient__attr_"imag"__coeff_96	378	PA_Value__symmetry_looking__r_0.8	637
PA_Value__fft_coefficient__attr_"abs"__coeff_2	120	PA_Value__fft_coefficient__attr_"angle"__coeff_67	379	PA_Value__symmetry_looking__r_0.55	638
PA_Value__agg_autocorrelation__f_agg_"median"__maxlag_40	121	PA_Value__fft_aggregated__aggtype_"variance"	380	PA_Value__has_duplicate_max	639
PA_Value__fft_coefficient__attr_"abs"__coeff_3	122	PA_Value__fft_coefficient__attr_"imag"__coeff_97	381	PA_Value__autocorrelation__lag_0	640
PA_Value__large_standard_deviation__r_0.25	123	PA_Value__fft_coefficient__attr_"angle"__coeff_97	382	PA_Value__fft_coefficient__attr_"angle"__coeff_32	641
PA_Value__fft_coefficient__attr_"abs"__coeff_96	124	PA_Value__fft_coefficient__attr_"real"__coeff_55	383	PA_Value__symmetry_looking__r_0.75	642
PA_Value__ratio_beyond_r_sigma__r_10	125	PA_Value__change_quantiles__f_agg_"mean"__isabs_False__qh_1.0__ql_0.8	384	PA_Value__ratio_beyond_r_sigma__r_3	643
PA_Value__fft_coefficient__attr_"real"__coeff_3	126	PA_Value__fft_coefficient__attr_"abs"__coeff_11	385	PA_Value__fft_coefficient__attr_"real"__coeff_20	644
PA_Value__fft_coefficient__attr_"abs"__coeff_7	127	PA_Value__cwt_coefficients__coeff_1__w_2__widths_(2, 5, 10, 20)	386	PA_Value__fft_coefficient__attr_"imag"__coeff_58	645
PA_Value__fft_coefficient__attr_"real"__coeff_81	128	PA_Value__fft_coefficient__attr_"abs"__coeff_91	387	PA_Value__autocorrelation__lag_6	646
PA_Value__fft_coefficient__attr_"abs"__coeff_10	129	PA_Value__fft_coefficient__attr_"real"__coeff_25	388	PA_Value__fft_coefficient__attr_"angle"__coeff_65	647
PA_Value__fft_coefficient__attr_"imag"__coeff_11	130	PA_Value__fft_coefficient__attr_"abs"__coeff_62	389	PA_Value__fft_coefficient__attr_"abs"__coeff_39	648
PA_Value__fft_coefficient__attr_"angle"__coeff_11	131	PA_Value__minimum	390	PA_Value__fft_coefficient__attr_"angle"__coeff_47	649
PA_Value__longest_strike_above_mean	132	PA_Value__fft_coefficient__attr_"abs"__coeff_63	391	PA_Value__fft_coefficient__attr_"real"__coeff_52	650
PA_Value__maximum	133	PA_Value__cwt_coefficients__coeff_13__w_20__widths_(2, 5, 10, 20)	392	PA_Value__cwt_coefficients__coeff_9__w_2__widths_(2, 5, 10, 20)	651
PA_Value__partial_autocorrelation__lag_7	134	PA_Value__fft_coefficient__attr_"imag"__coeff_77	393	PA_Value__ratio_beyond_r_sigma__r_2.5	652
PA_Value__fft_coefficient__attr_"imag"__coeff_55	135	PA_Value__fft_coefficient__attr_"angle"__coeff_73	394	PA_Value__fft_coefficient__attr_"angle"__coeff_28	653
PA_Value__fft_coefficient__attr_"angle"__coeff_55	136	PA_Value__change_quantiles__f_agg_"var"__isabs_False__qh_0.8__ql_0.6	395	PA_Value__cwt_coefficients__coeff_14__w_2__widths_(2, 5, 10, 20)	654
PA_Value__fft_coefficient__attr_"imag"__coeff_8	137	PA_Value__benford_correlation	396	PA_Value__fft_coefficient__attr_"angle"__coeff_96	655
PA_Value__fft_coefficient__attr_"real"__coeff_41	138	PA_Value__agg_linear_trend__attr_"intercept"__chunk_len_5__f_agg_"var"	397	PA_Value__agg_linear_trend__attr_"stderr"__chunk_len_5__f_agg_"min"	656
PA_Value__energy_ratio_by_chunks__num_segments_10__segment_focus_2	139	PA_Value__agg_linear_trend__attr_"intercept"__chunk_len_5__f_agg_"min"	398	PA_Value__fft_coefficient__attr_"abs"__coeff_5	657
PA_Value__fft_coefficient__attr_"real"__coeff_6	140	PA_Value__fft_coefficient__attr_"imag"__coeff_1	399	PA_Value__cwt_coefficients__coeff_8__w_5__widths_(2, 5, 10, 20)	658
PA_Value__fft_coefficient__attr_"abs"__coeff_95	141	PA_Value__fft_coefficient__attr_"real"__coeff_44	400	PA_Value__fft_coefficient__attr_"abs"__coeff_93	659
PA_Value__fft_coefficient__attr_"angle"__coeff_5	142	PA_Value__change_quantiles__f_agg_"var"__isabs_False__qh_1.0__ql_0.0	401	PA_Value__agg_linear_trend__attr_"slope"__chunk_len_50__f_agg_"mean"	660
PA_Value__fft_coefficient__attr_"imag"__coeff_52	143	PA_Value__fft_coefficient__attr_"real"__coeff_95	402	PA_Value__fft_coefficient__attr_"real"__coeff_12	661
PA_Value__fft_coefficient__attr_"abs"__coeff_30	144	PA_Value__fft_coefficient__attr_"abs"__coeff_81	403	PA_Value__agg_linear_trend__attr_"stderr"__chunk_len_10__f_agg_"max"	662
PA_Value__fft_coefficient__attr_"real"__coeff_67	145	PA_Value__agg_linear_trend__attr_"rvalue"__chunk_len_50__f_agg_"max"	404	PA_Value__cwt_coefficients__coeff_8__w_2__widths_(2, 5, 10, 20)	663
PA_Value__fft_coefficient__attr_"real"__coeff_96	146	PA_Value__fft_coefficient__attr_"angle"__coeff_84	405	PA_Value__fft_coefficient__attr_"imag"__coeff_67	664
PA_Value__fft_coefficient__attr_"abs"__coeff_72	147	PA_Value__change_quantiles__f_agg_"var"__isabs_True__qh_0.8__ql_0.4	406	PA_Value__fft_coefficient__attr_"real"__coeff_94	665
PA_Value__fft_coefficient__attr_"angle"__coeff_27	148	PA_Value__fft_coefficient__attr_"angle"__coeff_8	407	PA_Value__cwt_coefficients__coeff_3__w_2__widths_(2, 5, 10, 20)	666
PA_Value__fft_coefficient__attr_"real"__coeff_58	149	PA_Value__fft_coefficient__attr_"real"__coeff_93	408	PA_Value__fft_coefficient__attr_"imag"__coeff_56	667
PA_Value__fft_coefficient__attr_"angle"__coeff_4	150	PA_Value__agg_linear_trend__attr_"rvalue"__chunk_len_50__f_agg_"mean"	409	PA_Value__agg_linear_trend__attr_"intercept"__chunk_len_10__f_agg_"min"	668
PA_Value__fft_coefficient__attr_"abs"__coeff_34	151	PA_Value__fft_coefficient__attr_"angle"__coeff_92	410	PA_Value__fft_coefficient__attr_"real"__coeff_9	669
PA_Value__fft_coefficient__attr_"angle"__coeff_99	152	PA_Value__fft_coefficient__attr_"real"__coeff_87	411	PA_Value__index_mass_quantile__q_0.1	670
PA_Value__fft_coefficient__attr_"real"__coeff_72	153	PA_Value__fft_coefficient__attr_"real"__coeff_1	412	PA_Value__fft_coefficient__attr_"angle"__coeff_57	671
PA_Value__fft_coefficient__attr_"angle"__coeff_3	154	PA_Value__partial_autocorrelation__lag_8	413	PA_Value__fft_coefficient__attr_"angle"__coeff_52	672
PA_Value__cwt_coefficients__coeff_6__w_20__widths_(2, 5, 10, 20)	155	PA_Value__variance_larger_than_standard_deviation	414	PA_Value__fft_coefficient__attr_"angle"__coeff_43	673
PA_Value__agg_linear_trend__attr_"stderr"__chunk_len_50__f_agg_"mean"	156	PA_Value__fft_coefficient__attr_"real"__coeff_80	415	PA_Value__fft_coefficient__attr_"abs"__coeff_35	674
PA_Value__fft_coefficient__attr_"imag"__coeff_91	157	PA_Value__fft_coefficient__attr_"imag"__coeff_25	416	PA_Value__fft_coefficient__attr_"abs"__coeff_89	675
PA_Value__fft_coefficient__attr_"real"__coeff_26	158	PA_Value__fft_coefficient__attr_"angle"__coeff_24	417	PA_Value__agg_linear_trend__attr_"stderr"__chunk_len_5__f_agg_"mean"	676
PA_Value__change_quantiles__f_agg_"mean"__isabs_False__qh_1.0__ql_0.4	159	PA_Value__approximate_entropy__m_2__r_0.9	418	PA_Value__cwt_coefficients__coeff_7__w_5__widths_(2, 5, 10, 20)	677
PA_Value__fft_coefficient__attr_"abs"__coeff_36	160	PA_Value__count_below_mean	419	PA_Value__fft_coefficient__attr_"abs"__coeff_75	678
PA_Value__fft_coefficient__attr_"imag"__coeff_70	161	PA_Value__fft_coefficient__attr_"imag"__coeff_35	420	PA_Value__cwt_coefficients__coeff_14__w_5__widths_(2, 5, 10, 20)	679
PA_Value__cwt_coefficients__coeff_9__w_20__widths_(2, 5, 10, 20)	162	PA_Value__cid_ce__normalize_True	421	PA_Value__fft_coefficient__attr_"imag"__coeff_47	680
PA_Value__cwt_coefficients__coeff_5__w_20__widths_(2, 5, 10, 20)	163	PA_Value__agg_autocorrelation__f_agg_"var"__maxlag_40	422	PA_Value__fft_coefficient__attr_"real"__coeff_38	681
PA_Value__cwt_coefficients__coeff_9__w_10__widths_(2, 5, 10, 20)	164	PA_Value__fft_coefficient__attr_"imag"__coeff_38	423	PA_Value__fft_coefficient__attr_"abs"__coeff_88	682
PA_Value__energy_ratio_by_chunks__num_segments_10__segment_focus_1	165	PA_Value__fft_coefficient__attr_"imag"__coeff_14	424	PA_Value__symmetry_looking__r_0.05	683
PA_Value__fft_coefficient__attr_"angle"__coeff_63	166	PA_Value__energy_ratio_by_chunks__num_segments_10__segment_focus_0	425	PA_Value__fft_coefficient__attr_"abs"__coeff_94	684
PA_Value__fft_coefficient__attr_"imag"__coeff_94	167	PA_Value__longest_strike_below_mean	426	PA_Value__change_quantiles__f_agg_"mean"__isabs_True__qh_0.4__ql_0.2	685
PA_Value__fft_coefficient__attr_"angle"__coeff_68	168	PA_Value__fft_coefficient__attr_"real"__coeff_46	427	PA_Value__fft_coefficient__attr_"angle"__coeff_34	686
PA_Value__fft_coefficient__attr_"abs"__coeff_24	169	PA_Value__fft_coefficient__attr_"abs"__coeff_31	428	PA_Value__fft_coefficient__attr_"real"__coeff_61	687
PA_Value__fft_coefficient__attr_"angle"__coeff_60	170	PA_Value__fft_coefficient__attr_"real"__coeff_37	429	PA_Value__fft_coefficient__attr_"angle"__coeff_38	688
PA_Value__fft_coefficient__attr_"imag"__coeff_26	171	PA_Value__fft_coefficient__attr_"real"__coeff_88	430	PA_Value__change_quantiles__f_agg_"mean"__isabs_False__qh_0.2__ql_0.0	689
PA_Value__fft_coefficient__attr_"real"__coeff_51	172	PA_Value__fft_coefficient__attr_"angle"__coeff_62	431	PA_Value__agg_linear_trend__attr_"stderr"__chunk_len_5__f_agg_"max"	690
PA_Value__fft_coefficient__attr_"imag"__coeff_20	173	PA_Value__fft_coefficient__attr_"real"__coeff_17	432	PA_Value__cwt_coefficients__coeff_0__w_5__widths_(2, 5, 10, 20)	691
PA_Value__fft_coefficient__attr_"imag"__coeff_17	174	PA_Value__autocorrelation__lag_3	433	PA_Value__fft_coefficient__attr_"real"__coeff_29	692
PA_Value__fft_coefficient__attr_"real"__coeff_97	175	PA_Value__fft_coefficient__attr_"imag"__coeff_73	434	PA_Value__change_quantiles__f_agg_"mean"__isabs_False__qh_0.6__ql_0.4	693
PA_Value__fourier_entropy__bins_100	176	PA_Value__fft_coefficient__attr_"angle"__coeff_79	435	PA_Value__fft_coefficient__attr_"real"__coeff_92	694
PA_Value__fft_coefficient__attr_"imag"__coeff_82	177	PA_Value__number_peaks__n_10	436	PA_Value__fft_coefficient__attr_"real"__coeff_63	695
PA_Value__fft_coefficient__attr_"imag"__coeff_64	178	PA_Value__fft_coefficient__attr_"imag"__coeff_16	437	PA_Value__change_quantiles__f_agg_"var"__isabs_False__qh_0.8__ql_0.2	696
PA_Value__fft_coefficient__attr_"imag"__coeff_50	179	PA_Value__fft_coefficient__attr_"angle"__coeff_94	438	PA_Value__fft_coefficient__attr_"imag"__coeff_34	697
PA_Value__change_quantiles__f_agg_"mean"__isabs_True__qh_0.8__ql_0.2	180	PA_Value__lempel_ziv_complexity__bins_10	439	PA_Value__fft_coefficient__attr_"angle"__coeff_58	698
PA_Value__fft_coefficient__attr_"angle"__coeff_64	181	PA_Value__percentage_of_reoccurring_values_to_all_values	440	PA_Value__fft_coefficient__attr_"abs"__coeff_90	699
PA_Value__binned_entropy__max_bins_10	182	PA_Value__cwt_coefficients__coeff_8__w_10__widths_(2, 5, 10, 20)	441	PA_Value__fft_coefficient__attr_"angle"__coeff_50	700
PA_Value__fft_coefficient__attr_"imag"__coeff_40	183	PA_Value__fft_coefficient__attr_"abs"__coeff_61	442	PA_Value__fft_aggregated__aggtype_"centroid"	701
PA_Value__fft_coefficient__attr_"imag"__coeff_2	184	PA_Value__fft_coefficient__attr_"real"__coeff_74	443	PA_Value__ar_coefficient__coeff_6__k_10	702
PA_Value__fft_coefficient__attr_"angle"__coeff_2	185	PA_Value__spkt_welch_density__coeff_5	444	PA_Value__fft_coefficient__attr_"angle"__coeff_14	703
PA_Value__change_quantiles__f_agg_"mean"__isabs_True__qh_1.0__ql_0.2	186	PA_Value__fft_coefficient__attr_"abs"__coeff_48	445	PA_Value__fft_coefficient__attr_"angle"__coeff_21	704
PA_Value__fft_coefficient__attr_"real"__coeff_10	187	PA_Value__fft_coefficient__attr_"imag"__coeff_65	446	PA_Value__cwt_coefficients__coeff_6__w_5__widths_(2, 5, 10, 20)	705
PA_Value__fft_coefficient__attr_"imag"__coeff_84	188	PA_Value__time_reversal_asymmetry_statistic__lag_1	447	PA_Value__cwt_coefficients__coeff_10__w_2__widths_(2, 5, 10, 20)	706
PA_Value__spkt_welch_density__coeff_2	189	PA_Value__change_quantiles__f_agg_"mean"__isabs_False__qh_0.4__ql_0.0	448	PA_Value__cwt_coefficients__coeff_5__w_5__widths_(2, 5, 10, 20)	707
PA_Value__fft_coefficient__attr_"angle"__coeff_35	190	PA_Value__fft_coefficient__attr_"angle"__coeff_26	449	PA_Value__fft_coefficient__attr_"angle"__coeff_71	708
PA_Value__fft_coefficient__attr_"real"__coeff_53	191	PA_Value__fft_coefficient__attr_"abs"__coeff_32	450	PA_Value__fft_coefficient__attr_"abs"__coeff_76	709
PA_Value__fft_coefficient__attr_"real"__coeff_34	192	PA_Value__skewness	451	PA_Value__fft_coefficient__attr_"abs"__coeff_50	710
PA_Value__fft_coefficient__attr_"abs"__coeff_55	193	PA_Value__cwt_coefficients__coeff_11__w_5__widths_(2, 5, 10, 20)	452	PA_Value__cwt_coefficients__coeff_12__w_2__widths_(2, 5, 10, 20)	711
PA_Value__fft_coefficient__attr_"imag"__coeff_31	194	PA_Value__cwt_coefficients__coeff_7__w_10__widths_(2, 5, 10, 20)	453	PA_Value__change_quantiles__f_agg_"var"__isabs_True__qh_0.8__ql_0.2	712
PA_Value__fft_coefficient__attr_"angle"__coeff_31	195	PA_Value__fft_coefficient__attr_"angle"__coeff_78	454	PA_Value__fft_coefficient__attr_"imag"__coeff_57	713
PA_Value__fft_coefficient__attr_"real"__coeff_22	196	PA_Value__fft_coefficient__attr_"imag"__coeff_21	455	PA_Value__fft_coefficient__attr_"real"__coeff_14	714
PA_Value__fft_coefficient__attr_"real"__coeff_11	197	PA_Value__cwt_coefficients__coeff_11__w_2__widths_(2, 5, 10, 20)	456	PA_Value__fft_coefficient__attr_"real"__coeff_85	715
PA_Value__fft_coefficient__attr_"real"__coeff_83	198	PA_Value__fft_coefficient__attr_"imag"__coeff_68	457	PA_Value__fft_coefficient__attr_"angle"__coeff_18	716
PA_Value__fft_coefficient__attr_"imag"__coeff_87	199	PA_Value__fft_coefficient__attr_"angle"__coeff_56	458	PA_Value__fft_coefficient__attr_"abs"__coeff_4	717
PA_Value__fft_coefficient__attr_"angle"__coeff_87	200	PA_Value__change_quantiles__f_agg_"mean"__isabs_True__qh_0.8__ql_0.0	459	PA_Value__cwt_coefficients__coeff_4__w_5__widths_(2, 5, 10, 20)	718
PA_Value__fft_coefficient__attr_"abs"__coeff_59	201	PA_Value__cwt_coefficients__coeff_12__w_10__widths_(2, 5, 10, 20)	460	PA_Value__kurtosis	719
PA_Value__cwt_coefficients__coeff_10__w_20__widths_(2, 5, 10, 20)	202	PA_Value__number_peaks__n_3	461	PA_Value__fft_coefficient__attr_"angle"__coeff_41	720
PA_Value__change_quantiles__f_agg_"mean"__isabs_False__qh_0.4__ql_0.2	203	PA_Value__cwt_coefficients__coeff_14__w_20__widths_(2, 5, 10, 20)	462	PA_Value__cwt_coefficients__coeff_5__w_2__widths_(2, 5, 10, 20)	721
PA_Value__fft_coefficient__attr_"abs"__coeff_77	204	PA_Value__autocorrelation__lag_4	463	PA_Value__fft_coefficient__attr_"imag"__coeff_54	722
PA_Value__fft_coefficient__attr_"real"__coeff_23	205	PA_Value__fft_coefficient__attr_"abs"__coeff_97	464	PA_Value__fft_coefficient__attr_"angle"__coeff_54	723
PA_Value__permutation_entropy__dimension_7__tau_1	206	PA_Value__autocorrelation__lag_9	465	PA_Value__energy_ratio_by_chunks__num_segments_10__segment_focus_5	724
PA_Value__fft_coefficient__attr_"real"__coeff_39	207	PA_Value__fft_coefficient__attr_"real"__coeff_75	466	PA_Value__fft_aggregated__aggtype_"skew"	725
PA_Value__fft_coefficient__attr_"abs"__coeff_65	208	PA_Value__fft_coefficient__attr_"imag"__coeff_83	467	PA_Value__fft_coefficient__attr_"real"__coeff_54	726
PA_Value__cwt_coefficients__coeff_10__w_10__widths_(2, 5, 10, 20)	209	PA_Value__cwt_coefficients__coeff_13__w_10__widths_(2, 5, 10, 20)	468	PA_Value__fft_coefficient__attr_"angle"__coeff_80	727
PA_Value__ratio_value_number_to_time_series_length	210	PA_Value__fft_coefficient__attr_"angle"__coeff_20	469	PA_Value__cwt_coefficients__coeff_3__w_5__widths_(2, 5, 10, 20)	728
PA_Value__fft_coefficient__attr_"imag"__coeff_95	211	PA_Value__fft_coefficient__attr_"real"__coeff_56	470	PA_Value__fft_coefficient__attr_"imag"__coeff_60	729
PA_Value__energy_ratio_by_chunks__num_segments_10__segment_focus_8	212	PA_Value__time_reversal_asymmetry_statistic__lag_2	471	PA_Value__fft_coefficient__attr_"angle"__coeff_86	730
PA_Value__agg_linear_trend__attr_"slope"__chunk_len_50__f_agg_"min"	213	PA_Value__autocorrelation__lag_2	472	PA_Value__cwt_coefficients__coeff_1__w_5__widths_(2, 5, 10, 20)	731
PA_Value__agg_linear_trend__attr_"intercept"__chunk_len_10__f_agg_"max"	214	PA_Value__change_quantiles__f_agg_"var"__isabs_False__qh_1.0__ql_0.4	473	PA_Value__cwt_coefficients__coeff_7__w_2__widths_(2, 5, 10, 20)	732
PA_Value__fft_coefficient__attr_"real"__coeff_73	215	PA_Value__fft_coefficient__attr_"real"__coeff_50	474	PA_Value__root_mean_square	733
PA_Value__fft_coefficient__attr_"imag"__coeff_81	216	PA_Value__fft_coefficient__attr_"imag"__coeff_28	475	PA_Value__agg_linear_trend__attr_"rvalue"__chunk_len_5__f_agg_"max"	734
PA_Value__fft_coefficient__attr_"imag"__coeff_78	217	PA_Value__fft_coefficient__attr_"abs"__coeff_21	476	PA_Value__fft_coefficient__attr_"imag"__coeff_79	735
PA_Value__fft_coefficient__attr_"real"__coeff_31	218	PA_Value__energy_ratio_by_chunks__num_segments_10__segment_focus_6	477	PA_Value__quantile__q_0.1	736
PA_Value__permutation_entropy__dimension_3__tau_1	219	PA_Value__cwt_coefficients__coeff_4__w_20__widths_(2, 5, 10, 20)	478	PA_Value__agg_linear_trend__attr_"slope"__chunk_len_10__f_agg_"max"	737
PA_Value__range_count__max_1__min_-1	220	PA_Value__change_quantiles__f_agg_"mean"__isabs_True__qh_0.2__ql_0.0	479	PA_Value__large_standard_deviation__r_0.2	738
PA_Value__fft_coefficient__attr_"abs"__coeff_73	221	PA_Value__quantile__q_0.8	480	PA_Value__fft_coefficient__attr_"abs"__coeff_37	739
PA_Value__fft_coefficient__attr_"abs"__coeff_40	222	PA_Value__fft_coefficient__attr_"angle"__coeff_25	481	PA_Value__fft_coefficient__attr_"angle"__coeff_91	740
PA_Value__fft_coefficient__attr_"real"__coeff_65	223	PA_Value__agg_linear_trend__attr_"slope"__chunk_len_5__f_agg_"var"	482	PA_Value__fft_coefficient__attr_"angle"__coeff_98	741
PA_Value__fft_coefficient__attr_"imag"__coeff_42	224	PA_Value__cwt_coefficients__coeff_6__w_10__widths_(2, 5, 10, 20)	483	PA_Value__fft_coefficient__attr_"abs"__coeff_17	742
PA_Value__fft_coefficient__attr_"angle"__coeff_42	225	PA_Value__cwt_coefficients__coeff_3__w_20__widths_(2, 5, 10, 20)	484	PA_Value__fft_coefficient__attr_"imag"__coeff_86	743
PA_Value__energy_ratio_by_chunks__num_segments_10__segment_focus_4	226	PA_Value__change_quantiles__f_agg_"mean"__isabs_False__qh_0.8__ql_0.6	485	PA_Value__cwt_coefficients__coeff_2__w_5__widths_(2, 5, 10, 20)	744
PA_Value__ar_coefficient__coeff_1__k_10	227	PA_Value__fft_coefficient__attr_"angle"__coeff_37	486	PA_Value__median	745
PA_Value__fft_coefficient__attr_"real"__coeff_16	228	PA_Value__cwt_coefficients__coeff_14__w_10__widths_(2, 5, 10, 20)	487	PA_Value__fft_coefficient__attr_"abs"__coeff_18	746
PA_Value__fft_coefficient__attr_"real"__coeff_78	229	PA_Value__agg_linear_trend__attr_"slope"__chunk_len_5__f_agg_"max"	488	PA_Value__agg_linear_trend__attr_"rvalue"__chunk_len_10__f_agg_"max"	747
PA_Value__agg_linear_trend__attr_"rvalue"__chunk_len_5__f_agg_"min"	230	PA_Value__fft_coefficient__attr_"angle"__coeff_74	489	PA_Value__fft_coefficient__attr_"angle"__coeff_53	748
PA_Value__fft_coefficient__attr_"angle"__coeff_76	231	PA_Value__fft_coefficient__attr_"real"__coeff_77	490	PA_Value__fft_coefficient__attr_"angle"__coeff_7	749
PA_Value__c3__lag_1	232	PA_Value__cwt_coefficients__coeff_5__w_10__widths_(2, 5, 10, 20)	491	PA_Value__linear_trend__attr_"stderr"	750
PA_Value__fft_coefficient__attr_"abs"__coeff_87	233	PA_Value__fft_coefficient__attr_"abs"__coeff_14	492	PA_Value__partial_autocorrelation__lag_5	751
PA_Value__fft_coefficient__attr_"angle"__coeff_81	234	PA_Value__agg_linear_trend__attr_"intercept"__chunk_len_50__f_agg_"mean"	493	PA_Value__range_count__max_0__min_-1000000000000.0	752
PA_Value__agg_linear_trend__attr_"stderr"__chunk_len_50__f_agg_"min"	235	PA_Value__agg_linear_trend__attr_"stderr"__chunk_len_50__f_agg_"max"	494	PA_Value__range_count__max_1000000000000.0__min_0	753
PA_Value__fft_coefficient__attr_"abs"__coeff_43	236	PA_Value__agg_linear_trend__attr_"slope"__chunk_len_5__f_agg_"mean"	495	PA_Value__large_standard_deviation__r_0.35000000000000003	754
PA_Value__fft_coefficient__attr_"abs"__coeff_74	237	PA_Value__fft_coefficient__attr_"imag"__coeff_92	496	PA_Value__has_duplicate	755
PA_Value__fft_coefficient__attr_"real"__coeff_89	238	PA_Value__change_quantiles__f_agg_"var"__isabs_True__qh_0.4__ql_0.2	497	PA_Value__large_standard_deviation__r_0.4	756
PA_Value__lempel_ziv_complexity__bins_2	239	PA_Value__change_quantiles__f_agg_"mean"__isabs_True__qh_0.4__ql_0.0	498	PA_Value__large_standard_deviation__r_0.9	757
PA_Value__change_quantiles__f_agg_"var"__isabs_False__qh_0.4__ql_0.0	240	PA_Value__fft_coefficient__attr_"real"__coeff_90	499	PA_Value__length	758
PA_Value__symmetry_looking__r_0.1	241	PA_Value__agg_linear_trend__attr_"slope"__chunk_len_50__f_agg_"var"	500	PA_Value__fft_coefficient__attr_"imag"__coeff_0	759
PA_Value__agg_linear_trend__attr_"intercept"__chunk_len_50__f_agg_"var"	242	PA_Value__fft_coefficient__attr_"abs"__coeff_58	501	PA_Value__large_standard_deviation__r_0.5	760
PA_Value__large_standard_deviation__r_0.1	243	PA_Value__fft_coefficient__attr_"abs"__coeff_56	502	PA_Value__large_standard_deviation__r_0.8	761
PA_Value__fft_coefficient__attr_"real"__coeff_68	244	PA_Value__fft_coefficient__attr_"real"__coeff_86	503	PA_Value__partial_autocorrelation__lag_0	762
PA_Value__agg_linear_trend__attr_"intercept"__chunk_len_50__f_agg_"max"	245	PA_Value__fft_coefficient__attr_"abs"__coeff_68	504	PA_Value__fft_coefficient__attr_"angle"__coeff_0	763
PA_Value__fourier_entropy__bins_2	246	PA_Value__cwt_coefficients__coeff_2__w_20__widths_(2, 5, 10, 20)	505	PA_Value__large_standard_deviation__r_0.45	764
PA_Value__ratio_beyond_r_sigma__r_2	247	PA_Value__cwt_coefficients__coeff_4__w_10__widths_(2, 5, 10, 20)	506	PA_Value__large_standard_deviation__r_0.8500000000000001	765
PA_Value__fft_coefficient__attr_"abs"__coeff_46	248	PA_Value__cwt_coefficients__coeff_1__w_20__widths_(2, 5, 10, 20)	507	PA_Value__large_standard_deviation__r_0.55	766
PA_Value__ar_coefficient__coeff_3__k_10	249	PA_Value__fft_coefficient__attr_"real"__coeff_47	508	PA_Value__large_standard_deviation__r_0.65	767
PA_Value__spkt_welch_density__coeff_8	250	PA_Value__partial_autocorrelation__lag_3	509	PA_Value__number_crossing_m__m_-1	768
PA_Value__change_quantiles__f_agg_"mean"__isabs_False__qh_0.8__ql_0.0	251	PA_Value__fft_coefficient__attr_"abs"__coeff_79	510	PA_Value__large_standard_deviation__r_0.6000000000000001	769
PA_Value__change_quantiles__f_agg_"mean"__isabs_False__qh_1.0__ql_0.2	252	PA_Value__fft_coefficient__attr_"abs"__coeff_47	511	PA_Value__large_standard_deviation__r_0.9500000000000001	770
PA_Value__change_quantiles__f_agg_"mean"__isabs_False__qh_0.8__ql_0.2	253	PA_Value__fft_coefficient__attr_"imag"__coeff_72	512	PA_Value__count_above__t_0	771
PA_Value__fft_coefficient__attr_"abs"__coeff_12	254	PA_Value__symmetry_looking__r_0.35000000000000003	513	PA_Value__symmetry_looking__r_0.0	772
PA_Value__last_location_of_maximum	255	PA_Value__first_location_of_maximum	514	PA_Value__large_standard_deviation__r_0.30000000000000004	773
PA_Value__mean	256	PA_Value__symmetry_looking__r_0.2	515	PA_Value__large_standard_deviation__r_0.7000000000000001	774
PA_Value__change_quantiles__f_agg_"mean"__isabs_True__qh_0.6__ql_0.0	257	PA_Value__agg_linear_trend__attr_"slope"__chunk_len_50__f_agg_"max"	516	PA_Value__large_standard_deviation__r_0.75	775
PA_Value__change_quantiles__f_agg_"var"__isabs_False__qh_1.0__ql_0.2	258	PA_Value__fft_coefficient__attr_"real"__coeff_24	517	PA_Value__value_count__value_-1	776
PA_Value__change_quantiles__f_agg_"var"__isabs_True__qh_0.4__ql_0.0	259	PA_Value__autocorrelation__lag_5	518	PA_Value__value_count__value_1	777
