# Supplementary material for: From physical activity patterns to cognitive status: development and validation of novel digital biomarkers for cognitive assessment in older adults
Source: Int J Behav Nutr Phys Act. 2025 Jan 20;22:11. doi: 10.1186/s12966-025-01706-x (PMC11748278; doi:10.1186/s12966-025-01706-x)
Supplement: Supplementary file 10 — Supplementary Material 10: Supplementary table 4. Commonly Selected Features in the NHATS and NHANES Datasets [file 12966_2025_1706_MOESM10_ESM.xlsx]

## Sheet: Sheet1
Feature
value__change_quantiles__f_agg_"mean"
value__change_quantiles__f_agg_"var"
value__fft_coefficient__attr_"real"
value__fft_coefficient__attr_"imag"
value__fft_coefficient__attr_"abs"
value__sum_values
value__ar_coefficient
value__kurtosis
value__longest_strike_below_mean
value__count_below_mean
